# Supplementary material for: Evaluating responses to temperature during pre-metamorphosis and carry-over effects at post-metamorphosis in the wood tiger moth (Arctia plantaginis)
Source: Philos Trans R Soc Lond B Biol Sci. 2019 Aug 26;374(1783):20190295. doi: 10.1098/rstb.2019.0295 (PMC6711291; doi:10.1098/rstb.2019.0295)
Supplement: Supplementary tables [file rstb20190295supp2.xlsx]

## Sheet: Table T1S
Supporting table T1S. Melanin and metabolic candidate gene transcript from this study and ortholog gene from NCBI. B) Sequences and characteristics of the primers used for qPCR including housekeeping genes (HK)
A)
Gene	Transcript ID	Ortholog Accession No.	Percentage similarity	Sequence
yellow	TRINITY_DN55251_c1_g1_i1	AB525739.1	89.56	AAGCGTTGCATATTTTATTAACTTTTTTTACAAAATTGGATAACATCTATATTTTATTAATGTAAATCTGAACTTAAATACTATGTATTATGTACTATGTAGTGCCTAGTATCCGCTAATACAGCTATAAAACAGTTTTTTGGCTACCCCGGAAGACATATTCTATGTAGGTAGTAAGTATAACCGCAAAGAAAGCATATGTGGAAACGGCATATCGACGCGAAGTGCCATTCACTCGCGGTGAGTGACAAAATCAAGAATTCATAGGAATTGAAAAGAGAAATTTGAAATGTTATAAAAAGTGAACTAATGTATTTATTTTTATAAATAATAACTAATAACTTAAATGTTTTGCTGTACTAATGCATTTTAATACTGTATATCATGTACTACATAAGT…
tyrosine_hydroxylase (th)	TRINITY_DN56913_c1_g2_i6	GQ415559.1	96.90	TTTTTTTTCCACGCAAACGCATTTATTTTATGATTCATTTTTATGTCTTTTTGGTGCTCCATTTTTATTTGTGTTTCATTAAATTATAAATTAATACTAATAATAGTGAAGGGCTTGGGAATCTGTACGGCTTCTGTAAATGGGCAATCAGAGTTCCGTAGTTTCCGAGCCCTGGGCAATGAGCTGGCATAATAAATAATACAATAAGGTACAAAAAAGGAAGTACCATCGGATGGTTTTCACGTTTTCGCACTCGTTCACACAAACGCTCCACACACGCCAACAACAACCTTACATCTATTATATCACTAGCTATACAGAATGCGGCTAAGCCGCGTGCATTGAATCATCGATGTTTACTACGGGTTAAGTGATCACTCGAAATGCGAGTCCTTGAGC…
laccase2	TRINITY_DN59880_c2_g1_i1	NM_001109925.1	97.66	GGACTGCTTTCTAAATATAAGAAAGAATTCGTGTTCGAAGAATTATACAAAAGTAATTTAAATTAATGAGGGAAATAAGAATGAAACGAGTGAAGTCATTCCATGGTGCATACCTAACACAGGTATATATTTTAAACAAAATGCTACCCTGTGTCAAAATTGTAGTCAGCTAAAAGTCCGCGTATTCACTTCAAATTAAAAATAGCTAAATACAATTTTTCAGCTAAGTTTTCAGAAAAGTCTTTACAAAAGAAATATTTTAGATATGTATACAGCTTCTTATTATTTAGATACCTAGATATATTAGTTATCAATATTTTGAATAATGTTTTTCTTTTTTCAATTTTAAGTGAAACGCGACTAAGCCCATTACAGCCATCTTAAAGCGTGCACATGTAT…
DOPA decarboxylase (Ddc)	TRINITY_DN62342_c5_g1_i2	GU953217.1	95.41	TTGCTAGTCATATTTTTACTTTTATACGAGTATATAGACACCGATAAATAACATACATAGATACATTCGTAGATTATTAATATGAATATAATTTATAAAATATTTATTACAAGAAATTAAAATTTACTATTATTTTCTAATTAAATGTATACGAAATATAATAATAATAATATATATTTCCCCTGGGCCATATTGGAAACTAATGGTTGGAAAGCAGTTTCCAAAAAAGAATTACTTCTCTTTAATCGAAACTTGGTTTTCAATAAAGAAAAATAATTCTGTTTTCACAAGTAAGTCACAAGGAAATTATTTCCATTCAAGGATTGTAGGTTGGAAGAGTTTCAAAAGAAGATCCAACATTCTGTGTTGGTAACCAGTTTCTAAAACAGAATTATTTTA…
myofilin (Myo)	TRINITY_DN46975_c0_g1_i1	XP_012547453.1	89.57	CGACGCTCGACGTCTTCTCGTCAACGAAACCACACTTCTCTTTTATTAACGACCATTATTTAATCGACACGAGCTCGACATAGACCGCCAAAATGTTTAAAAATCATTTAGAGATGATTGGCAGAAACGAGACGCCATCGAAGAAAGCCAGATTCTGGCAATCCTTCGTGCGGTCTCTCAAAGGATCGGAAGATATCAGGGCCGAGGAAAGGTACAGGCCTACACGCCGCAGTGTGTTCCCTGAACTCACAAGCTCTTACCCCTACACCAAGTCGATCTACGACGACCCCATTGGTGCTGCCGAGAGGATCACCGTCCCCGGATACCGTTACCTGCCCGTCCACCGCGAAGTCTACGGATACTCCCCACGCCCGATCTACACCCACAACTACTCCCGCA…
flightin (Fln)	TRINITY_DN53233_c0_g1_i3	XP_022832756	89.19	TTAACCTTAAAATTTTATTGTCTTGTTTCAAATAAGACAGATATTAAAATAGGAATGCGGACGGCTTCCGGATATAGTTATTCTATTGTTAACGTTCAGGTATCGGCCGCTCTTGTTGTTCACACCAACGAAATCCTCGAGATAAGGGACTTGCTGTGGTAGCGGTGGAACCTGGCACCTGTGGAGATGTGATGAAGAAGATGGGCATCTTTAGAACTCTTGTTAGTCAGATATCCTGAAGATTTTGACAGGTATGTTCTAAGGGCACGTTCGCCCCAAGTCTGCGCACGCGGTCTTTCTACAGGCAGACCTTTATTCCGCCTGTCTAGATAGTTGATCACGTCGTTGTAGTAATTGTGCTGGTAGTCGTATAGGTAGCCGTATTGAAGGCATCTCGGC…
phosphoglucose isomerase (PGI)	TRINITY_DN63789_c4_g1_i3	AFA51145.1	97.23	TTTTTTTTTTTAGAAAACACTATTCTATTCATAAAACAATAACATACATATATAAATCTCTCACATTACAGTATACAAACAGTTATTAGCGCGAATTTATTTACATCTACTCGATCGTGACGGTGAGCTCGTTGTGTTGTGATTGGTCCGCGCTGCACTCTACACCAATCATAGCGCCGAAGGCGGTCATCGTGACGATCGCAAATATGTGAATTAAACTCGCATTTGGGCCTCAGATGCACTTACAACAACTTTGAACACGAATAATAAACGATTAAATAAAATCAGTCAAATCAGTTTCTCTTTGTTGAAGAAAGTAGCAAATTGGATGACATAATGGTGTATGACGTCGACCCGTCAATGAAACAAATATTCAAAATAAAGAATCCATTTTTTTAG…
triosephosphate isomerase (tpi)	TRINITY_DN56473_c0_g2_i4	AAU84716.2	90.76	GTAGCAACGACTTTAGCCGGTAATTACTCATCTATGTAAGTATTATATCAATGTGTGAAAAGATGAATTAATGCACTAATTATTAAAATAGTTTTTATTACGCATTTCCTTTAGAAACTCGTGCAATAAGACTGCATATGAAACAGTGGTCCAGTCATTATTCGATAGCTCATTAATTACTATGCTTGCTTGATGCTTTCAAGGTATGTATGAACGTTATAAACTAGACCCTAGTGCATAAACATTAAGTACTAGGACCTAATAACATTATTTTACGTTTATATTTATTTCTTCTAAATGGTATGATTGTTTTAAATCCGTTTTTACAAACAGTACAAACAAATTCAAAACAACATATGAAAAATTACAGCTCTCTATAAAACGTTTTATATGAAATCT…
B)
Gene Primer	Sequence	Direction	%GC	Product Size	Tm
Yellow-F	TCCGAGAAGTACGCGAATGT	forward	50.0	92	59.2
Yellow-R	CGCCCTGAAGATATTGTCCCA	reverse	52.4	92	59.9
Laccase-F	TAGTCGGGCGGTTGACTCTA	forward	55.0	99	60.0
Laccase-R	TAATCACGCGCACGAGTGTA	reverse	50.0	99	59.8
Myo-F	TTTTGATCAGTGATCACGCAAGA	forward	39.1	70	58.9
Myo-R	AACAAGTTCATATCGTGGCAGTG	reverse	43.5	70	59.6
Fln-F	GGTGTGAACAACAAGAGCGG	forward	55.0	80	59.7
Fln-R	AAATAGGAATGCGGACGGCT	reverse	50.0	80	59.8
Ddc-F	CGCCGGTTAGACGTCTCTTA	forward	55.0	80	59.3
Ddc-R	GTCAGTTGAACGTGCTGGC	reverse	57.9	80	59.7
Pgi-F	AAGACCATTTGTGGAGCCGT	forward	50.0	133	59.9
Pgi-R	AGGGGTGATCTGGGACATCA	reverse	55.0	133	60.0
Th-F	TTTCGCGGTTCTTCTGAGCA	forward	50.0	77	60.3
Th-R	TCGTTCAGGCTCAACCGATC	reverse	55.0	77	60.1
Pgi-F	ACTGTTTCCGCTGGGATGTT	forward	50.0	194	59.9
Pgi-R	TGGCCAAACAAACGTTGTCG	reverse	50.0	194	59.9
HK1-F	CGATACACCGACTCGACGAA	forward	55.0	95	59.6
HK1-R	CACCCCAATCGTTGATCCGA	reverse	55.0	95	60.1
HK2-F	AACCTCACAGATGCACGGTT	forward	50.0	93	59.9
HK2-R	TGTGTCGCCTCTGACTACAA	reverse	50.0	93	58.7

## Sheet: Table T2S
Supporting table T2S. Number of reads in the RNA-seq dataset. Statistics are indicated by family (F) and high (H) and low (L) temperature treatments.
		Family|Treatment
Instar	F3H	F3L	F7H	F7L
1	54107453	69889813	40642468	42383648
2	67344518	2708629	47578532	38281811
3	49566027	34834865	42211690	45959503
4	34209356	13934166	23800491	44471319

## Sheet: Table T3S
Supporting table T3S. Functional Annotation of Down-Regulated genes in instar 1
Transcript ID	length	bit-score	eValue	Hit Description	GO Terms
TRINITY_DN64054_c2_g1_i2	388	75.0998	1.95683E-12	gi|357605534|gb|EHJ64665.1|kinesin-like protein b [Danaus plexippus]	GO:0008152, GO:0000166, GO:0003777, GO:0008017, GO:0005871, GO:0005874, GO:0005524, GO:0007018
TRINITY_DN45251_c0_g1_i1	1106	711.835	0.0	gi|914098724|ref|NP_001298574.1|tyrosine 3-monooxygenase [Papilio polytes]	GO:0005506, GO:0016714, GO:0046872, GO:0055114, GO:0004497, GO:0009072, GO:0042423, GO:0004511
TRINITY_DN45251_c0_g1_i1	1106	709.138	0.0	gi|948549844|ref|NP_001303944.1|tyrosine 3-monooxygenase [Papilio machaon]	GO:0005506, GO:0016714, GO:0046872, GO:0055114, GO:0004497, GO:0042423, GO:0009072, GO:0004511
TRINITY_DN45251_c0_g1_i1	1106	708.368	0.0	gi|148611442|gb|ABQ95973.1|tyrosine hydroxylase isoform A [Manduca sexta]	GO:0016714, GO:0005506, GO:0046872, GO:0055114, GO:0004497, GO:0042423, GO:0009072, GO:0004511
TRINITY_DN45251_c0_g1_i3	903	597.43	0.0	gi|914098724|ref|NP_001298574.1|tyrosine 3-monooxygenase [Papilio polytes]	GO:0005506, GO:0016714, GO:0046872, GO:0055114, GO:0004497, GO:0009072, GO:0042423, GO:0004511
TRINITY_DN45251_c0_g1_i3	903	595.119	0.0	gi|948549844|ref|NP_001303944.1|tyrosine 3-monooxygenase [Papilio machaon]	GO:0005506, GO:0016714, GO:0046872, GO:0055114, GO:0004497, GO:0042423, GO:0009072, GO:0004511
TRINITY_DN64589_c4_g3_i1	381	162.54	2.42032E-44	gi|630438663|gb|AHY99681.1|UDP-glycosyltransferase 33F4 [Spodoptera littoralis]	GO:0008152, GO:0016757, GO:0016758, GO:0016740
TRINITY_DN64589_c4_g3_i1	381	160.999	8.71239E-44	gi|363896066|gb|AEW43117.1|UDP-glycosyltransferase UGT33F3 [Helicoverpa armigera]	GO:0008152, GO:0016757, GO:0016758, GO:0016740
TRINITY_DN64589_c4_g3_i1	381	147.132	1.01138E-38	gi|363896062|gb|AEW43115.1|UDP-glycosyltransferase UGT33F1 [Helicoverpa armigera]	GO:0008152, GO:0016757, GO:0016758, GO:0016740
TRINITY_DN64589_c4_g3_i1	381	142.895	3.04079E-37	gi|363896064|gb|AEW43116.1|UDP-glycosyltransferase UGT33F2 [Helicoverpa armigera]	GO:0008152, GO:0016757, GO:0016758, GO:0016740
TRINITY_DN47512_c0_g1_i1	312	131.724	1.34198E-33	gi|630438919|gb|AHY99682.1|UDP-glycosyltransferase 33J2 [Spodoptera littoralis]	GO:0008152, GO:0016757, GO:0016758, GO:0016740
TRINITY_DN51359_c0_g1_i3	1142	155.221	2.53108E-45	gi|675371336|gb|KFM64238.1|RNA-directed DNA polymerase from mobile element jockey, partial [Stegodyphus mimosarum]	GO:0003964, GO:0090502, GO:0006278, GO:0004523, GO:0003676
TRINITY_DN51359_c0_g1_i3	1142	157.147	7.73617E-44	gi|125901787|gb|ABN58714.1|pol-like protein [Biomphalaria glabrata]	GO:0090502, GO:0004523, GO:0003676
TRINITY_DN51359_c0_g1_i3	1142	150.599	1.25797E-43	gi|675368932|gb|KFM61834.1|RNA-directed DNA polymerase from mobile element jockey, partial [Stegodyphus mimosarum]	GO:0003964, GO:0008270, GO:0090502, GO:0006278, GO:0004523, GO:0003676
TRINITY_DN51359_c0_g1_i3	1142	150.599	6.12235E-43	gi|675372060|gb|KFM64962.1|putative RNA-directed DNA polymerase from transposon X-element, partial [Stegodyphus mimosarum]	GO:0003964, GO:0090502, GO:0006278, GO:0004523, GO:0003676
TRINITY_DN96791_c0_g1_i1	500	163.696	1.36212E-43	gi|357614754|gb|EHJ69255.1|putative AMP dependent ligase [Danaus plexippus]	GO:0008152, GO:0003824, GO:0016874
TRINITY_DN55802_c1_g1_i1	423	92.8189	1.71248E-19	gi|357613066|gb|EHJ68296.1|phosphate transport protein [Danaus plexippus]	GO:0016020, GO:0016021, GO:0006810
TRINITY_DN62116_c2_g1_i1	236	125.946	7.19975E-33	gi|171740897|gb|ACB54943.1|lipase [Helicoverpa armigera]	GO:0008152, GO:0052689, GO:0005576, GO:0016787
TRINITY_DN62131_c5_g1_i3	1306	81.2629	1.90282E-32	gi|597849490|gb|EYB98974.1|hypothetical protein Y032_0126g1332 [Ancylostoma ceylanicum]	GO:0003677, GO:0004803, GO:0015074, GO:0006313
TRINITY_DN62131_c5_g1_i3	1306	81.2629	1.91846E-32	gi|597847739|gb|EYB97240.1|hypothetical protein Y032_0142g2313 [Ancylostoma ceylanicum]	GO:0003677, GO:0004803, GO:0015074, GO:0006313
TRINITY_DN62131_c5_g1_i3	1306	80.8777	4.01396E-32	gi|597887221|gb|EYC35817.1|hypothetical protein Y032_0975g3267 [Ancylostoma ceylanicum]	GO:0003677, GO:0004803, GO:0015074, GO:0006313
TRINITY_DN44199_c1_g1_i2	266	124.79	3.35788E-31	gi|294846774|gb|ADF43460.1|carboxyl/choline esterase CCE001d [Helicoverpa armigera]	GO:0008152, GO:0016787
TRINITY_DN44199_c1_g1_i2	266	124.405	4.51094E-31	gi|291464038|gb|ADE05557.1|carboxylesterase [Helicoverpa armigera]	GO:0008152, GO:0016787
TRINITY_DN44199_c1_g1_i2	266	124.02	5.13103E-31	gi|294846772|gb|ADF43459.1|carboxyl/choline esterase CCE001c [Helicoverpa armigera]	GO:0008152, GO:0016787
TRINITY_DN44199_c1_g1_i2	266	123.635	6.96725E-31	gi|291359395|gb|ADD97152.1|carboxylesterase [Helicoverpa armigera]	GO:0008152, GO:0016787
TRINITY_DN44199_c1_g1_i2	266	123.25	7.42358E-31	gi|291464020|gb|ADE05548.1|truncated carboxylesterase [Helicoverpa armigera]	GO:0008152, GO:0016787
TRINITY_DN60621_c3_g1_i1	265	60.8474	1.87127E-8	gi|480632162|gb|AGJ94046.1|antennal esterase CXE4 [Spodoptera exigua]	GO:0008152, GO:0016787
TRINITY_DN60621_c3_g1_i1	265	55.4546	1.48038E-6	gi|257480035|gb|ACV60231.1|antennal esterase CXE4 [Spodoptera littoralis]	GO:0008152, GO:0016787
TRINITY_DN60621_c3_g1_i1	265	54.299	3.78342E-6	gi|339283872|gb|AEJ38205.1|antennal esterase CXE14 [Spodoptera exigua]	GO:0008152, GO:0016787
TRINITY_DN64768_c6_g2_i1	277	104.375	1.10441E-23	gi|291359397|gb|ADD97153.1|carboxylesterase [Helicoverpa armigera]	GO:0008152, GO:0016787
TRINITY_DN64768_c6_g2_i1	277	104.375	1.17286E-23	gi|294846772|gb|ADF43459.1|carboxyl/choline esterase CCE001c [Helicoverpa armigera]	GO:0008152, GO:0016787
TRINITY_DN64768_c6_g2_i1	277	103.99	1.24554E-23	gi|291359391|gb|ADD97150.1|carboxylesterase [Helicoverpa armigera]	GO:0008152, GO:0016787
TRINITY_DN64768_c6_g2_i1	277	103.99	1.25809E-23	gi|291359395|gb|ADD97152.1|carboxylesterase [Helicoverpa armigera]	GO:0008152, GO:0016787
TRINITY_DN64768_c6_g2_i1	277	103.605	1.91602E-23	gi|669296896|gb|AII21988.1|odorant degrading enzyme CXE14 [Sesamia inferens]	GO:0008152, GO:0016787
TRINITY_DN58350_c0_g1_i1	298	77.411	1.18329E-13	gi|30692103|gb|AAP33177.1|peritrophin 1 [Mamestra configurata]	GO:0008061, GO:0006030, GO:0005576
TRINITY_DN58350_c0_g1_i1	298	75.8702	2.99415E-13	gi|37983093|gb|AAR06266.1|peritrophic membrane chitin binding protein 2 [Trichoplusia ni]	GO:0008061, GO:0006030, GO:0005576
TRINITY_DN58350_c0_g1_i1	298	72.4034	3.4421E-12	gi|229424433|gb|ACQ65651.1|peritrophic membrane chitin binding protein [Loxostege sticticalis]	GO:0008061, GO:0006030, GO:0005576
TRINITY_DN58350_c0_g1_i1	298	69.3218	2.74065E-11	gi|443500580|gb|AGC94490.1|peritrophin-like protein [Spodoptera litura]	GO:0008061, GO:0006030, GO:0005576
TRINITY_DN58397_c2_g2_i1	207	102.449	1.80505E-24	gi|392514700|gb|AFM77755.1|putative trypsin 7 [Ostrinia nubilalis]	GO:0008233, GO:0006508, GO:0004252, GO:0008236, GO:0016787
TRINITY_DN58397_c2_g2_i1	207	102.449	2.17997E-24	gi|62082409|gb|AAX62032.1|trypsin-like serine protease [Ostrinia nubilalis]	GO:0008233, GO:0006508, GO:0004252, GO:0008236, GO:0016787
TRINITY_DN58397_c2_g2_i1	207	102.064	2.65384E-24	gi|62082417|gb|AAX62036.1|trypsin-like serine protease [Ostrinia nubilalis]	GO:0008233, GO:0006508, GO:0008236, GO:0004252, GO:0016787
TRINITY_DN58397_c2_g2_i1	207	102.064	2.68145E-24	gi|41057922|gb|AAR98918.1|trypsin-like proteinase T25 precursor [Ostrinia nubilalis]	GO:0008233, GO:0006508, GO:0004252, GO:0008236, GO:0016787
TRINITY_DN58397_c2_g2_i1	207	102.064	2.70935E-24	gi|62082413|gb|AAX62034.1|trypsin-like serine protease [Ostrinia nubilalis]	GO:0008233, GO:0006508, GO:0008236, GO:0004252, GO:0016787
TRINITY_DN50739_c0_g1_i3	243	92.0485	2.00965E-19	gi|291464042|gb|ADE05559.1|carboxylesterase [Helicoverpa armigera]	GO:0008152, GO:0016787
TRINITY_DN50739_c0_g1_i3	243	91.6633	2.49688E-19	gi|291464036|gb|ADE05556.1|carboxylesterase [Helicoverpa armigera]	GO:0008152, GO:0016787
TRINITY_DN50739_c0_g1_i3	243	91.6633	2.86669E-19	gi|291464034|gb|ADE05555.1|carboxylesterase [Helicoverpa armigera]	GO:0008152, GO:0016787
TRINITY_DN50739_c0_g1_i3	243	91.2781	3.10207E-19	gi|291464040|gb|ADE05558.1|carboxylesterase [Helicoverpa armigera]	GO:0008152, GO:0016787
TRINITY_DN50739_c0_g1_i3	243	90.8929	4.3808E-19	gi|294846774|gb|ADF43460.1|carboxyl/choline esterase CCE001d [Helicoverpa armigera]	GO:0008152, GO:0016787
TRINITY_DN56913_c1_g2_i2	656	122.479	4.56788E-31	gi|303292448|gb|ADM07970.1|tyrosine hydroxylase, partial [Bombyx mori]	GO:0005506, GO:0016714, GO:0055114, GO:0004497, GO:0009072
TRINITY_DN56913_c1_g2_i2	656	122.479	4.97291E-31	gi|303292464|gb|ADM07978.1|tyrosine hydroxylase, partial [Bombyx mori]	GO:0005506, GO:0016714, GO:0055114, GO:0004497, GO:0009072
TRINITY_DN56913_c1_g2_i2	656	122.479	5.026E-31	gi|303292426|gb|ADM07959.1|tyrosine hydroxylase, partial [Bombyx mori]	GO:0005506, GO:0016714, GO:0055114, GO:0004497, GO:0009072
TRINITY_DN56913_c1_g2_i2	656	122.094	5.53002E-31	gi|303292480|gb|ADM07986.1|tyrosine hydroxylase, partial [Bombyx mandarina]	GO:0016714, GO:0005506, GO:0055114, GO:0004497, GO:0009072
TRINITY_DN56913_c1_g2_i2	656	122.094	5.58905E-31	gi|303292458|gb|ADM07975.1|tyrosine hydroxylase, partial [Bombyx mori]	GO:0005506, GO:0016714, GO:0055114, GO:0004497, GO:0009072
TRINITY_DN56913_c1_g2_i4	2078	1021.92	0.0	gi|148611442|gb|ABQ95973.1|tyrosine hydroxylase isoform A [Manduca sexta]	GO:0016714, GO:0005506, GO:0046872, GO:0055114, GO:0004497, GO:0042423, GO:0009072, GO:0004511
TRINITY_DN56913_c1_g2_i4	2078	1012.29	0.0	gi|914098724|ref|NP_001298574.1|tyrosine 3-monooxygenase [Papilio polytes]	GO:0005506, GO:0016714, GO:0046872, GO:0055114, GO:0004497, GO:0009072, GO:0042423, GO:0004511
TRINITY_DN56913_c1_g2_i4	2078	1009.59	0.0	gi|381354086|gb|AFG25778.1|tyrosine hydroxylase [Spodoptera exigua]	GO:0008152, GO:0005506, GO:0016714, GO:0016491, GO:0046872, GO:0055114, GO:0004497, GO:0016597, GO:0009072, GO:0042423, GO:0004511
TRINITY_DN63560_c2_g1_i1	226	103.219	3.49092E-23	gi|112820264|gb|ABH07377.2|aminopeptidase [Achaea janata]	GO:0008270, GO:0006508, GO:0008237, GO:0004177
TRINITY_DN63560_c2_g1_i1	226	102.064	9.63381E-23	gi|16588786|gb|AAL26894.1|aminopeptidase N3 [Lymantria dispar]	GO:0008270, GO:0006508, GO:0008237, GO:0004177
TRINITY_DN63560_c2_g1_i1	226	90.8929	7.1809E-19	gi|391353401|ref|NP_001254654.1|aminopeptidase N precursor [Bombyx mori]	GO:0008270, GO:0006508, GO:0008237, GO:0004177
TRINITY_DN63560_c2_g1_i1	226	90.5077	1.00029E-18	gi|3721840|dbj|BAA33715.1|aminopeptidase N [Bombyx mori]	GO:0008270, GO:0006508, GO:0008237, GO:0004177, GO:0016787
TRINITY_DN63510_c3_g1_i4	567	80.1073	5.50988E-14	gi|480632162|gb|AGJ94046.1|antennal esterase CXE4 [Spodoptera exigua]	GO:0008152, GO:0016787
TRINITY_DN63510_c3_g1_i4	567	79.337	1.0333E-13	gi|339283872|gb|AEJ38205.1|antennal esterase CXE14 [Spodoptera exigua]	GO:0008152, GO:0016787
TRINITY_DN63510_c3_g1_i4	567	72.7886	1.61352E-11	gi|257480055|gb|ACV60241.1|antennal esterase CXE14 [Spodoptera littoralis]	GO:0008152, GO:0016787
TRINITY_DN63510_c3_g1_i4	567	71.633	3.83326E-11	gi|257480035|gb|ACV60231.1|antennal esterase CXE4 [Spodoptera littoralis]	GO:0008152, GO:0016787
TRINITY_DN58441_c0_g1_i1	1290	550.051	0.0	gi|294846804|gb|ADF43475.1|carboxyl/choline esterase CCE014a [Helicoverpa armigera]	GO:0008152, GO:0016787
TRINITY_DN58441_c0_g1_i1	1290	528.865	3.6467E-178	gi|195542222|gb|ACF98321.1|carboxylesterase 4 variant 2 [Bombyx mandarina]	GO:0008152, GO:0016787
TRINITY_DN58441_c0_g1_i1	1290	528.48	7.68968E-178	gi|195542220|gb|ACF98320.1|carboxylesterase 4 variant 1 [Bombyx mandarina]	GO:0008152, GO:0016787

## Sheet: Table T4S
Supporting table T4S. Functional Annotation of Up-Regulated genes in instar 1
Transcript ID	length	bit-score	eValue	Hit Description	GO Terms
TRINITY_DN61149_c1_g1_i1	879	370.548	1.58839E-119	gi|82880634|gb|ABB92834.1|prophenoloxidase subunit 1 [Spodoptera frugiperda]	GO:0008152, GO:0016491, GO:0046872, GO:0055114
TRINITY_DN61149_c1_g1_i1	879	357.451	2.07536E-114	gi|443609453|dbj|BAM76811.1|prophenoloxidase 1 [Mythimna separata]	GO:0008152, GO:0046872, GO:0016491, GO:0055114
TRINITY_DN61149_c1_g1_i1	879	350.517	2.68536E-114	gi|294846063|gb|ADF43210.1|pro-phenoloxidase 1 [Biston betularia]	GO:0008152, GO:0016491, GO:0046872, GO:0055114
TRINITY_DN61149_c1_g1_i1	879	357.066	3.07248E-114	gi|159141810|gb|ABH10016.2|prophenoloxidase-1 [Heliothis virescens]	GO:0008152, GO:0046872, GO:0016491, GO:0055114
TRINITY_DN64131_c2_g3_i8	2480	159.844	3.13603E-51	gi|34392535|dbj|BAC82595.1|reverse transcriptase [Anopheles gambiae]	GO:0003964, GO:0006278
TRINITY_DN46826_c0_g1_i2	1142	269.626	4.04434E-84	gi|357623765|gb|EHJ74790.1|hypothetical protein KGM_19465 [Danaus plexippus]	GO:0004061, GO:0019441
TRINITY_DN63583_c7_g1_i6	2467	59.3066	1.62683E-5	gi|750974576|ref|YP_009116876.1|NS1 [Sesavirus CSL10538]	GO:0019079
TRINITY_DN63583_c7_g1_i4	2550	59.3066	1.70342E-5	gi|750974576|ref|YP_009116876.1|NS1 [Sesavirus CSL10538]	GO:0019079
TRINITY_DN63583_c7_g1_i2	2492	59.3066	1.65145E-5	gi|750974576|ref|YP_009116876.1|NS1 [Sesavirus CSL10538]	GO:0019079
TRINITY_DN62844_c0_g3_i1	388	216.853	7.82038E-67	gi|389615135|dbj|BAM20558.1|carboxypeptidase m [Papilio polytes]	GO:0004181, GO:0004180, GO:0008270, GO:0006508
TRINITY_DN54429_c1_g1_i2	773	189.889	2.13726E-55	gi|357610808|gb|EHJ67159.1|putative transmembrane protease serine 9-like protein [Danaus plexippus]	GO:0008233, GO:0006508, GO:0016021, GO:0004252
TRINITY_DN57419_c1_g1_i2	781	202.216	2.26455E-61	gi|29893332|gb|AAP03061.1|lysozyme [Spodoptera exigua]	GO:0008152, GO:0003796
TRINITY_DN68605_c0_g1_i1	497	216.083	1.36548E-60	gi|357625569|gb|EHJ75969.1|hypothetical protein KGM_00373 [Danaus plexippus]	GO:0008061, GO:0006030, GO:0005576
TRINITY_DN68605_c0_g1_i1	497	191.43	5.36787E-52	gi|162462371|ref|NP_001104817.1|hemocytin [Bombyx mori]	GO:0008270, GO:0007155, GO:0030246, GO:0003676	P98092.1, NP_001104817.1, BAA06160.1
TRINITY_DN57113_c0_g1_i1	382	192.2	6.21149E-57	gi|4753912|emb|CAB41997.1|3-dehydroecdysone 3beta-reductase [Spodoptera littoralis]	GO:0016491, GO:0055114
TRINITY_DN57113_c0_g1_i1	382	172.17	2.12209E-49	gi|357609081|gb|EHJ66291.1|3-dehydroecdysone 3beta-reductase [Danaus plexippus]	GO:0016491, GO:0055114
TRINITY_DN58088_c2_g1_i1	1049	186.808	1.92239E-54	gi|825740756|ref|WP_047149359.1|hypothetical protein [Escherichia coli]	GO:0003677, GO:0046982, GO:0005694, GO:0000786, GO:0005634
TRINITY_DN58088_c2_g1_i1	1049	186.808	2.28128E-54	gi|237648982|ref|NP_001153668.1|histone H2B-like protein [Bombyx mori]	GO:0003677, GO:0046982, GO:0005694, GO:0000786, GO:0005634	BAH22618.1, NP_001153668.1
TRINITY_DN58088_c2_g1_i1	1049	185.652	4.82531E-54	gi|195367765|ref|XP_002045748.1|GM12965 [Drosophila sechellia]	GO:0003677, GO:0046982, GO:0005694, GO:0000786, GO:0005634	EDW55903.1, XP_002045748.1
TRINITY_DN81483_c0_g1_i1	257	156.762	2.49526E-44	gi|357624275|gb|EHJ75117.1|putative protein transport protein sec23 [Danaus plexippus]	GO:0006888, GO:0006886, GO:0030127
TRINITY_DN57410_c1_g1_i1	293	161.384	9.83414E-48	gi|523485351|gb|AGQ45618.1|aldo-keto reductase, partial [Agrotis ipsilon]	GO:0016491, GO:0055114
TRINITY_DN57410_c1_g1_i1	293	129.028	2.3243E-33	gi|364023561|gb|AEW46855.1|seminal fluid protein CSSFP006 [Chilo suppressalis]	GO:0016491, GO:0055114
TRINITY_DN57410_c1_g1_i1	293	126.331	2.43608E-32	gi|914614920|ref|NP_001298951.1|uncharacterized protein LOC106124603 [Papilio xuthus]	GO:0016491, GO:0055114
TRINITY_DN51671_c0_g2_i1	790	164.466	3.50632E-47	gi|351709298|gb|EHB12217.1|Histone H4 [Heterocephalus glaber]	GO:0003677, GO:0046982, GO:0005694, GO:0000786, GO:0005634
TRINITY_DN51671_c0_g2_i1	790	162.925	8.22165E-47	gi|119389962|pdb|2HUE|CChain C, Structure Of The H3-h4 Chaperone Asf1 Bound To Histones H3 And H4	GO:0070062, GO:0042393, GO:0016020, GO:0033554, GO:0035574, GO:0035575, GO:0007264, GO:0006334, GO:0006335, GO:0034080, GO:0006336, GO:0000278, GO:0005515, GO:0003677, GO:0000088, GO:0000087, GO:0046982, GO:0000183, GO:0032776, GO:0010467, GO:0005694, GO:0043234, GO:0045653, GO:0000723, GO:0000228, GO:0005654, GO:0044822, GO:0051290, GO:0000786, GO:0005576, GO:0045814, GO:0005634, GO:0040029, GO:…
TRINITY_DN51671_c0_g2_i1	790	162.925	8.6158E-47	gi|295982350|pdb|3KWQ|BChain B, Structural Characterization Of H3k56q Nucleosomes And Nucleo Arrays	GO:0070062, GO:0042393, GO:0016020, GO:0033554, GO:0035574, GO:0035575, GO:0007264, GO:0006334, GO:0006335, GO:0006336, GO:0034080, GO:0000278, GO:0003677, GO:0005515, GO:0000088, GO:0000087, GO:0046982, GO:0000183, GO:0010467, GO:0032776, GO:0043234, GO:0005694, GO:0000723, GO:0000228, GO:0045653, GO:0051290, GO:0005654, GO:0044822, GO:0045814, GO:0000786, GO:0005576, GO:0005634, GO:0006325, GO:…
TRINITY_DN51671_c0_g2_i1	790	162.925	9.21875E-47	gi|195357657|ref|XP_002045100.1|GM19733 [Drosophila sechellia]	GO:0003677, GO:0046982, GO:0005694, GO:0000786, GO:0005634	EDW52848.1, XP_002045100.1
TRINITY_DN57384_c0_g1_i2	281	159.458	1.1302E-46	gi|429884774|gb|AGA17991.1|ribosomal protein L13A, partial [Agrotis ipsilon]	GO:0003735, GO:0030529, GO:0015934, GO:0005840, GO:0006412
TRINITY_DN57384_c0_g1_i2	281	159.844	1.35195E-46	gi|31340318|sp|Q962U0.1|RL13A_SPOFRRecName: Full=60S ribosomal protein L13a	GO:0003735, GO:0030529, GO:0015934, GO:0005840, GO:0006412
TRINITY_DN57384_c0_g1_i2	281	159.844	1.57269E-46	gi|268306366|gb|ACY95304.1|ribosomal protein L13A [Manduca sexta]	GO:0003735, GO:0030529, GO:0015934, GO:0005840, GO:0006412
TRINITY_DN57384_c0_g1_i2	281	158.688	4.34104E-46	gi|310769831|gb|ADP21473.1|ribosomal protein L13A [Antheraea yamamai]	GO:0003735, GO:0015934, GO:0005840, GO:0006412
TRINITY_DN102439_c0_g1_i1	242	157.532	4.62221E-45	gi|357627959|gb|EHJ77463.1|putative 2-hydroxy-3-oxopropionate reductase [Danaus plexippus]	GO:0016491, GO:0051287, GO:0004616, GO:0055114
TRINITY_DN60954_c1_g1_i1	282	163.696	3.50467E-45	gi|512920408|ref|XP_004929625.1|PREDICTED: synaptic vesicle glycoprotein 2B-like [Bombyx mori]	GO:0055085, GO:0016021, GO:0005215
TRINITY_DN60954_c1_g1_i1	282	147.902	6.13038E-40	gi|164450340|gb|ABY56616.1|synaptic vesicle protein [Ectropis obliqua]	GO:0055085, GO:0016021, GO:0005215
TRINITY_DN57187_c2_g3_i1	899	140.969	1.68945E-36	gi|357625017|gb|EHJ75573.1|hypothetical protein KGM_00365 [Danaus plexippus]	GO:0005179, GO:0005576
TRINITY_DN94371_c0_g1_i1	228	136.732	8.29777E-38	gi|389609403|dbj|BAM18313.1|unknown unsecreted protein [Papilio xuthus]	GO:0006508, GO:0004252, GO:0008236
TRINITY_DN100827_c0_g1_i1	255	112.464	1.25642E-29	gi|507593512|gb|AGM53636.1|histone H4, partial [Orcula dolium]	GO:0003677, GO:0046982, GO:0005694, GO:0006334, GO:0000786, GO:0005634
TRINITY_DN100827_c0_g1_i1	255	112.464	1.33424E-29	gi|448646137|gb|AGE45321.1|histone H4, partial [Delima hiltrudis]	GO:0003677, GO:0046982, GO:0005694, GO:0006334, GO:0000786, GO:0005634
TRINITY_DN100827_c0_g1_i1	255	112.464	1.38484E-29	gi|448646149|gb|AGE45324.1|histone H4, partial [Charpentieria lamellata]	GO:0003677, GO:0046982, GO:0005694, GO:0006334, GO:0000786, GO:0005634
TRINITY_DN62184_c2_g1_i3	1317	122.094	3.96612E-28	gi|556502839|emb|CDJ26240.1|Histone H1 [Oreta rosea]	GO:0003677, GO:0005694, GO:0006334, GO:0000786, GO:0005634
TRINITY_DN62184_c2_g1_i3	1317	120.939	8.11654E-28	gi|556502837|emb|CDJ26239.1|Histone H1 [Oreta paki]	GO:0003677, GO:0005694, GO:0006334, GO:0000786, GO:0005634
TRINITY_DN62184_c2_g1_i3	1317	120.939	9.80529E-28	gi|556502835|emb|CDJ26238.1|Histone H1 [Oreta pulchripes]	GO:0003677, GO:0005694, GO:0006334, GO:0000786, GO:0005634
TRINITY_DN97804_c0_g1_i1	215	108.997	1.77361E-26	gi|523485302|gb|AGQ45607.1|alcohol dehydrogenase, partial [Agrotis ipsilon]	GO:0008270, GO:0016491, GO:0055114
TRINITY_DN97804_c0_g1_i1	215	107.842	5.2773E-26	gi|357604940|gb|EHJ64389.1|NADP-dependent oxidoreductase [Danaus plexippus]	GO:0008270, GO:0016491, GO:0055114
TRINITY_DN58502_c1_g1_i1	231	104.76	2.49356E-25	gi|357623732|gb|EHJ74767.1|hypothetical protein KGM_10604 [Danaus plexippus]	GO:0008152, GO:0016491, GO:0055114
TRINITY_DN58502_c1_g1_i1	231	103.99	5.24452E-25	gi|512890095|ref|XP_004922453.1|PREDICTED: dihydropteridine reductase [Bombyx mori]	GO:0016491, GO:0055114
TRINITY_DN58502_c1_g1_i1	231	102.834	1.46157E-24	gi|914096805|ref|NP_001298531.1|dihydropteridine reductase [Papilio polytes]	GO:0008152, GO:0016491, GO:0055114
TRINITY_DN58397_c2_g1_i10	384	107.071	2.93007E-25	gi|15072548|gb|AAK81696.1|trypsin-like protein [Galleria mellonella]	GO:0008233, GO:0006508, GO:0004252, GO:0008236, GO:0016787
TRINITY_DN58397_c2_g1_i8	374	105.916	7.61911E-25	gi|15072548|gb|AAK81696.1|trypsin-like protein [Galleria mellonella]	GO:0008233, GO:0006508, GO:0004252, GO:0008236, GO:0016787
TRINITY_DN58397_c2_g1_i8	374	104.375	3.18986E-24	gi|464962|sp|P35042.1|TRYP_CHOFURecName: Full=Trypsin CFT-1; Flags: Precursor	GO:0005615, GO:0008233, GO:0006508, GO:0004252, GO:0008236, GO:0005576, GO:0016787
TRINITY_DN58397_c2_g1_i8	374	104.375	3.18986E-24	gi|532085|gb|AAA84423.1|trypsin [Choristoneura fumiferana]	GO:0008233, GO:0006508, GO:0008236, GO:0004252, GO:0016787
TRINITY_DN60443_c4_g1_i1	202	100.523	1.65969E-23	gi|357617004|gb|EHJ70527.1|hypothetical protein KGM_07241 [Danaus plexippus]	GO:0008061, GO:0006030, GO:0005576
TRINITY_DN60443_c4_g1_i1	202	93.2041	6.50241E-21	gi|914615550|ref|NP_001299405.1|uncharacterized protein LOC106118826 [Papilio xuthus]	GO:0008061, GO:0006030, GO:0005576
TRINITY_DN59648_c3_g1_i1	235	96.2857	7.18701E-22	gi|389613053|dbj|BAM19909.1|d-amino acid oxidase, partial [Papilio xuthus]	GO:0016491, GO:0055114, GO:0016641
TRINITY_DN56484_c1_g2_i1	213	83.1889	4.39847E-18	gi|357620864|gb|EHJ72899.1|V-type proton ATPase subunit F [Danaus plexippus]	GO:0015992, GO:0046961, GO:0015991, GO:0034220, GO:0006810, GO:0033180, GO:0006811
TRINITY_DN63068_c7_g1_i1	236	85.5001	2.56264E-17	gi|657941299|gb|AID54861.1|cytochrome P450 CYP333A1 [Helicoverpa armigera]	GO:0005506, GO:0046872, GO:0016705, GO:0016491, GO:0020037, GO:0055114, GO:0004497
TRINITY_DN63068_c7_g1_i1	236	65.4698	3.53978E-10	gi|399108403|gb|AFP20609.1|cytochrome CYP333A6 [Spodoptera littoralis]	GO:0005506, GO:0046872, GO:0016705, GO:0016491, GO:0020037, GO:0055114, GO:0004497
TRINITY_DN87179_c0_g1_i1	213	82.4185	5.05956E-16	gi|357602359|gb|EHJ63371.1|hypothetical protein KGM_14087 [Danaus plexippus]	GO:0003723, GO:0016428, GO:0008168, GO:0030488, GO:0032259
TRINITY_DN87179_c0_g1_i1	213	78.1814	1.42508E-14	gi|512890543|ref|XP_004922531.1|PREDICTED: tRNA (cytosine(34)-C(5))-methyltransferase [Bombyx mori]	GO:0016428, GO:0003723, GO:0008168, GO:0030488, GO:0032259
TRINITY_DN61997_c5_g4_i2	738	81.2629	3.37679E-14	gi|357629825|gb|EHJ78365.1|spermine oxidase [Danaus plexippus]	GO:0016491, GO:0055114
TRINITY_DN61931_c0_g1_i1	211	62.7734	2.45875E-9	gi|307183341|gb|EFN70199.1|Protein neuralized, partial [Camponotus floridanus]	GO:0008270, GO:0046872
TRINITY_DN46430_c0_g1_i1	385	58.151	2.0117E-8	gi|171262294|gb|ACB45564.1|gallerimycin-like protein [Antheraea pernyi]	GO:0006952
TRINITY_DN58030_c4_g2_i2	664	52.373	9.61257E-6	gi|33439724|gb|AAQ18900.1|cobatoxin long form B [Spodoptera frugiperda]	GO:0006952

## Sheet: Table T5S
Supporting table T5S. Functional Annotation of Up-Regulated genes in instar 2
Transcript ID	length	bit-score	eValue	Hit Description	GO Terms
TRINITY_DN61914_c5_g1_i1	407	57.3806	9.51424E-7	gi|630438663|gb|AHY99681.1|UDP-glycosyltransferase 33F4 [Spodoptera littoralis]	GO:0008152, GO:0016757, GO:0016758, GO:0016740
TRINITY_DN61914_c5_g1_i1	407	56.9954	1.21061E-6	gi|363896068|gb|AEW43118.1|UDP-glycosyltransferase UGT33J1 [Helicoverpa armigera]	GO:0008152, GO:0016757, GO:0016758, GO:0016740
TRINITY_DN51292_c0_g1_i1	675	144.821	1.6445E-39	gi|328879848|gb|AEB54581.1|OBP5 [Helicoverpa armigera]	GO:0005549
TRINITY_DN51292_c0_g1_i1	675	144.436	2.90031E-39	gi|365919048|gb|AEX07271.1|odorant-binding protein [Helicoverpa assulta]	GO:0005549
TRINITY_DN51292_c0_g1_i1	675	142.51	1.22981E-38	gi|39579195|gb|AAR28762.1|odorant-binding protein [Spodoptera frugiperda]	GO:0005549
TRINITY_DN60976_c1_g2_i2	1183	208.764	2.24032E-60	gi|357603760|gb|EHJ63916.1|SCP-related protein [Danaus plexippus]	GO:0005576
TRINITY_DN60976_c1_g2_i2	1183	184.496	7.85545E-52	gi|112983434|ref|NP_001037636.1|SCP-related protein precursor [Bombyx mori]	GO:0005576	ABG25817.1, NP_001037636.1
TRINITY_DN85378_c0_g1_i1	509	280.411	3.60814E-88	gi|565671682|dbj|BAN66314.2|cytochrome P450 307A1 [Mamestra brassicae]	GO:0005506, GO:0016705, GO:0016491, GO:0046872, GO:0020037, GO:0055114, GO:0004497
TRINITY_DN85378_c0_g1_i1	509	279.641	6.32286E-88	gi|657941289|gb|AID54856.1|cytochrome P450 CYP307A1 [Helicoverpa armigera]	GO:0005506, GO:0016705, GO:0016491, GO:0046872, GO:0020037, GO:0055114, GO:0004497
TRINITY_DN85378_c0_g1_i1	509	269.626	5.29696E-84	gi|268053941|gb|ACY92457.1|cytochrome P450 CYP307A1 [Spodoptera littoralis]	GO:0005506, GO:0016705, GO:0016491, GO:0046872, GO:0020037, GO:0055114, GO:0004497
TRINITY_DN85378_c0_g1_i1	509	248.054	7.32519E-76	gi|114440561|gb|ABI74778.1|cytochrome P450 CYP307A1 [Manduca sexta]	GO:0005506, GO:0016705, GO:0016491, GO:0046872, GO:0020037, GO:0055114, GO:0004497
TRINITY_DN62065_c0_g2_i1	201	146.362	1.44476E-41	gi|144228241|gb|ABO93628.1|tubulin A, partial [Hyriopsis cumingii]	GO:0008152, GO:0051258, GO:0005525, GO:0003924, GO:0043234, GO:0005200, GO:0005874, GO:0007017
TRINITY_DN62065_c0_g2_i1	201	148.673	1.65826E-41	gi|392601482|gb|AFM80093.1|alpha-tubulin, partial [Teleopsis whitei]	GO:0008152, GO:0051258, GO:0005525, GO:0000166, GO:0003924, GO:0043234, GO:0005200, GO:0005874, GO:0007017
TRINITY_DN62065_c0_g2_i1	201	147.132	3.7025E-41	gi|156346226|ref|XP_001621479.1|hypothetical protein NEMVEDRAFT_v1g176499 [Nematostella vectensis]	GO:0008152, GO:0005856, GO:0051258, GO:0000166, GO:0005525, GO:0005737, GO:0003924, GO:0043234, GO:0005200, GO:0005874, GO:0007017
TRINITY_DN62065_c2_g1_i1	235	130.954	5.63399E-36	gi|81174757|gb|ABB58920.1|tubulin alpha [Sus scrofa]	GO:0000166, GO:0005525, GO:0031625, GO:0070062, GO:0003725, GO:0003924, GO:0071353, GO:0008152, GO:0005881, GO:0005200, GO:0005874, GO:0000226, GO:0007017
TRINITY_DN62065_c2_g1_i1	235	131.339	7.13056E-36	gi|226844825|gb|ACO87293.1|alpha-tubulin, partial [Trachemys scripta elegans]	GO:0008152, GO:0051258, GO:0005525, GO:0000166, GO:0003924, GO:0043234, GO:0005200, GO:0005874, GO:0007017
TRINITY_DN62065_c4_g1_i2	1553	475.707	5.19518E-160	gi|112983501|ref|NP_001036885.1|alpha-tubulin [Bombyx mori]	GO:0008152, GO:0051258, GO:0005856, GO:0005525, GO:0000166, GO:0005737, GO:0003924, GO:0043234, GO:0005200, GO:0005874, GO:0007017	NP_001036885.1, BAB86850.1
TRINITY_DN62065_c5_g1_i1	275	192.971	4.36952E-58	gi|678218590|gb|KFV85569.1|Tubulin alpha-1A chain, partial [Struthio camelus australis]	GO:0008152, GO:0051258, GO:0000166, GO:0005525, GO:0003924, GO:0043234, GO:0005200, GO:0005874, GO:0007017
TRINITY_DN62065_c5_g1_i1	275	192.971	5.14561E-58	gi|4929136|gb|AAD33872.1|AF141348_1alpha-tubulin [Homo sapiens]	GO:0008152, GO:0051258, GO:0005525, GO:0000166, GO:0003924, GO:0043234, GO:0005200, GO:0005874, GO:0007017
TRINITY_DN62065_c5_g1_i1	275	188.348	7.49716E-58	gi|27357027|gb|AAN86582.1|alpha tubulin [Oncorhynchus mykiss]	GO:0051258, GO:0008152, GO:0005525, GO:0000166, GO:0003924, GO:0043234, GO:0005200, GO:0005874, GO:0007017
TRINITY_DN64589_c4_g1_i1	246	160.229	2.73958E-44	gi|363896052|gb|AEW43110.1|UDP-glycosyltransferase UGT33B7 [Helicoverpa armigera]	GO:0008152, GO:0016757, GO:0016758, GO:0016740
TRINITY_DN64589_c4_g1_i1	246	159.458	5.81817E-44	gi|363896044|gb|AEW43106.1|UDP-glycosyltransferase UGT33B2 [Helicoverpa armigera]	GO:0008152, GO:0016757, GO:0016758, GO:0016740
TRINITY_DN64589_c4_g1_i1	246	157.918	2.6337E-43	gi|363896072|gb|AEW43120.1|UDP-glycosyltransferase UGT33T1 [Helicoverpa armigera]	GO:0008152, GO:0016757, GO:0016758, GO:0016740
TRINITY_DN64589_c4_g1_i1	246	155.992	1.06893E-42	gi|363896060|gb|AEW43114.1|UDP-glycosyltransferase UGT33B12 [Helicoverpa armigera]	GO:0008152, GO:0016757, GO:0016758, GO:0016740
TRINITY_DN64589_c4_g1_i1	246	154.836	2.38639E-42	gi|363896054|gb|AEW43111.1|UDP-glycosyltransferase UGT33B8 [Helicoverpa armigera]	GO:0008152, GO:0016757, GO:0016758, GO:0016740
TRINITY_DN64589_c4_g1_i7	516	291.197	1.42877E-92	gi|363896072|gb|AEW43120.1|UDP-glycosyltransferase UGT33T1 [Helicoverpa armigera]	GO:0008152, GO:0016757, GO:0016758, GO:0016740
TRINITY_DN64589_c4_g1_i7	516	284.263	4.69997E-90	gi|363896060|gb|AEW43114.1|UDP-glycosyltransferase UGT33B12 [Helicoverpa armigera]	GO:0008152, GO:0016757, GO:0016758, GO:0016740
TRINITY_DN64589_c4_g1_i7	516	283.108	1.53924E-89	gi|630438919|gb|AHY99682.1|UDP-glycosyltransferase 33J2 [Spodoptera littoralis]	GO:0008152, GO:0016757, GO:0016758, GO:0016740
TRINITY_DN64589_c4_g1_i7	516	281.567	6.38029E-89	gi|363896064|gb|AEW43116.1|UDP-glycosyltransferase UGT33F2 [Helicoverpa armigera]	GO:0008152, GO:0016757, GO:0016758, GO:0016740
TRINITY_DN64589_c4_g1_i7	516	280.796	1.12722E-88	gi|363896054|gb|AEW43111.1|UDP-glycosyltransferase UGT33B8 [Helicoverpa armigera]	GO:0008152, GO:0016757, GO:0016758, GO:0016740
TRINITY_DN64589_c4_g1_i11	288	150.599	2.00337E-40	gi|363896044|gb|AEW43106.1|UDP-glycosyltransferase UGT33B2 [Helicoverpa armigera]	GO:0008152, GO:0016757, GO:0016758, GO:0016740
TRINITY_DN64589_c4_g1_i11	288	150.599	2.00508E-40	gi|363896072|gb|AEW43120.1|UDP-glycosyltransferase UGT33T1 [Helicoverpa armigera]	GO:0008152, GO:0016757, GO:0016758, GO:0016740
TRINITY_DN64589_c4_g1_i11	288	144.821	2.36408E-38	gi|363896068|gb|AEW43118.1|UDP-glycosyltransferase UGT33J1 [Helicoverpa armigera]	GO:0008152, GO:0016757, GO:0016758, GO:0016740
TRINITY_DN64589_c4_g1_i16	297	159.458	1.24567E-43	gi|363896072|gb|AEW43120.1|UDP-glycosyltransferase UGT33T1 [Helicoverpa armigera]	GO:0008152, GO:0016757, GO:0016758, GO:0016740
TRINITY_DN64589_c4_g1_i16	297	157.918	4.30533E-43	gi|363896068|gb|AEW43118.1|UDP-glycosyltransferase UGT33J1 [Helicoverpa armigera]	GO:0008152, GO:0016757, GO:0016758, GO:0016740
TRINITY_DN64589_c4_g1_i16	297	155.992	1.88202E-42	gi|363896044|gb|AEW43106.1|UDP-glycosyltransferase UGT33B2 [Helicoverpa armigera]	GO:0008152, GO:0016757, GO:0016758, GO:0016740
TRINITY_DN63272_c3_g1_i4	1833	439.884	2.1365E-146	gi|512894460|ref|XP_004923436.1|PREDICTED: uridine phosphorylase 1-like isoform X2 [Bombyx mori]	GO:0005737, GO:0003824, GO:0009166, GO:0009116, GO:0004850
TRINITY_DN59250_c3_g1_i2	1487	258.455	5.29679E-79	gi|1170115|sp|P46430.1|GSTT1_MANSERecName: Full=Glutathione S-transferase 1; AltName: Full=GST class-theta [Manduca sexta]	GO:0008152, GO:0004364, GO:0016740
TRINITY_DN60531_c1_g1_i3	638	121.324	1.02765E-30	gi|334866663|gb|AEH16743.1|fatty acid binding protein [Spodoptera litura]	GO:0008289, GO:0006810, GO:0005215
TRINITY_DN60531_c1_g1_i3	638	112.079	2.96109E-27	gi|171740909|gb|ACB54949.1|fatty acid-binding protein 2 [Helicoverpa armigera]	GO:0008289, GO:0006810, GO:0005215
TRINITY_DN60531_c1_g1_i3	638	106.301	4.6986E-25	gi|399472|sp|P31417.3|FABP2_MANSERecName: Full=Fatty acid-binding protein 2; Short=FABP 2	GO:0005737, GO:0008289, GO:0006810, GO:0005215
TRINITY_DN60531_c1_g1_i3	638	100.138	9.5805E-23	gi|512917297|ref|XP_004928853.1|PREDICTED: fatty acid-binding protein 1-like isoform X1 [Bombyx mori]	GO:0008289, GO:0006810, GO:0005215
TRINITY_DN64131_c2_g3_i8	2480	159.844	3.13603E-51	gi|34392535|dbj|BAC82595.1|reverse transcriptase [Anopheles gambiae]	GO:0003964, GO:0006278
TRINITY_DN60437_c0_g1_i1	5567	2248.01	0.0	gi|490105923|gb|AGL08685.1|vitellogenin [Helicoverpa armigera]	GO:0006869, GO:0005319
TRINITY_DN60437_c0_g1_i1	5567	2221.82	0.0	gi|409725622|gb|AFV40972.1|vitellogenin [Helicoverpa armigera]	GO:0006869, GO:0005319
TRINITY_DN60437_c0_g1_i1	5567	2147.86	0.0	gi|574484054|gb|AHG29547.1|vitellogenin protein [Mythimna separata]	GO:0006869, GO:0005319
TRINITY_DN60437_c0_g1_i1	5567	2061.57	0.0	gi|156481320|gb|ABU68426.1|vitellogenin [Spodoptera litura]	GO:0006869, GO:0005319
TRINITY_DN58039_c0_g1_i2	1856	197.593	2.7356E-55	gi|114052274|ref|NP_001040467.1|copper transporter [Bombyx mori]	GO:0016021, GO:0005375, GO:0035434	ABF51452.1, NP_001040467.1
TRINITY_DN58039_c0_g1_i2	1856	191.045	1.03269E-52	gi|357602316|gb|EHJ63339.1|copper transporter [Danaus plexippus]	GO:0016021, GO:0005375, GO:0035434
TRINITY_DN58039_c0_g1_i4	1479	197.593	2.96838E-56	gi|114052274|ref|NP_001040467.1|copper transporter [Bombyx mori]	GO:0016021, GO:0005375, GO:0035434	ABF51452.1, NP_001040467.1
TRINITY_DN58039_c0_g1_i4	1479	191.045	1.30491E-53	gi|357602316|gb|EHJ63339.1|copper transporter [Danaus plexippus]	GO:0016021, GO:0005375, GO:0035434
TRINITY_DN58088_c2_g1_i1	1049	186.808	1.92239E-54	gi|825740756|ref|WP_047149359.1|hypothetical protein [Escherichia coli]	GO:0003677, GO:0046982, GO:0005694, GO:0000786, GO:0005634
TRINITY_DN58088_c2_g1_i1	1049	186.808	2.28128E-54	gi|237648982|ref|NP_001153668.1|histone H2B-like protein [Bombyx mori]	GO:0003677, GO:0046982, GO:0005694, GO:0000786, GO:0005634	BAH22618.1, NP_001153668.1
TRINITY_DN58088_c2_g1_i1	1049	185.652	4.82531E-54	gi|195367765|ref|XP_002045748.1|GM12965 [Drosophila sechellia]	GO:0003677, GO:0046982, GO:0005694, GO:0000786, GO:0005634	EDW55903.1, XP_002045748.1
TRINITY_DN58088_c2_g1_i2	815	186.808	1.97086E-55	gi|825740756|ref|WP_047149359.1|hypothetical protein [Escherichia coli]	GO:0003677, GO:0046982, GO:0005694, GO:0000786, GO:0005634
TRINITY_DN58088_c2_g1_i2	815	186.808	2.34193E-55	gi|237648982|ref|NP_001153668.1|histone H2B-like protein [Bombyx mori]	GO:0003677, GO:0046982, GO:0005694, GO:0000786, GO:0005634	BAH22618.1, NP_001153668.1
TRINITY_DN58088_c2_g1_i2	815	185.652	4.9926E-55	gi|195367765|ref|XP_002045748.1|GM12965 [Drosophila sechellia]	GO:0003677, GO:0046982, GO:0005694, GO:0000786, GO:0005634	EDW55903.1, XP_002045748.1
TRINITY_DN55804_c2_g1_i1	898	172.555	8.07701E-48	gi|225712050|gb|ACO11871.1|3-oxoacyl-acyl-carrier-protein reductase [Lepeophtheirus salmonis]	GO:0008152, GO:0016491, GO:0055114
TRINITY_DN55804_c2_g1_i2	985	172.17	2.89486E-47	gi|225712050|gb|ACO11871.1|3-oxoacyl-acyl-carrier-protein reductase [Lepeophtheirus salmonis]	GO:0008152, GO:0016491, GO:0055114
TRINITY_DN61497_c1_g2_i2	257	152.14	3.69845E-41	gi|363896062|gb|AEW43115.1|UDP-glycosyltransferase UGT33F1 [Helicoverpa armigera]	GO:0008152, GO:0016757, GO:0016758, GO:0016740
TRINITY_DN61497_c1_g2_i2	257	150.214	1.44028E-40	gi|630438663|gb|AHY99681.1|UDP-glycosyltransferase 33F4 [Spodoptera littoralis]	GO:0008152, GO:0016757, GO:0016758, GO:0016740
TRINITY_DN61497_c1_g2_i2	257	142.895	7.57975E-38	gi|363896052|gb|AEW43110.1|UDP-glycosyltransferase UGT33B7 [Helicoverpa armigera]	GO:0008152, GO:0016757, GO:0016758, GO:0016740
TRINITY_DN61497_c1_g2_i2	257	142.51	8.07538E-38	gi|363896066|gb|AEW43117.1|UDP-glycosyltransferase UGT33F3 [Helicoverpa armigera]	GO:0008152, GO:0016757, GO:0016758, GO:0016740
TRINITY_DN61497_c1_g2_i2	257	142.51	9.93325E-38	gi|363896064|gb|AEW43116.1|UDP-glycosyltransferase UGT33F2 [Helicoverpa armigera]	GO:0008152, GO:0016757, GO:0016758, GO:0016740
TRINITY_DN61497_c3_g3_i9	705	288.5	1.42352E-90	gi|630438663|gb|AHY99681.1|UDP-glycosyltransferase 33F4 [Spodoptera littoralis]	GO:0008152, GO:0016757, GO:0016758, GO:0016740
TRINITY_DN61497_c3_g3_i9	705	284.648	4.52534E-89	gi|363896066|gb|AEW43117.1|UDP-glycosyltransferase UGT33F3 [Helicoverpa armigera]	GO:0008152, GO:0016757, GO:0016758, GO:0016740
TRINITY_DN61497_c3_g3_i9	705	278.485	1.29024E-86	gi|363896062|gb|AEW43115.1|UDP-glycosyltransferase UGT33F1 [Helicoverpa armigera]	GO:0008152, GO:0016757, GO:0016758, GO:0016740
TRINITY_DN61497_c3_g3_i9	705	277.715	2.89257E-86	gi|363896064|gb|AEW43116.1|UDP-glycosyltransferase UGT33F2 [Helicoverpa armigera]	GO:0008152, GO:0016757, GO:0016758, GO:0016740
TRINITY_DN61497_c3_g3_i9	705	274.633	3.9826E-85	gi|363896070|gb|AEW43119.1|UDP-glycosyltransferase UGT33M1 [Helicoverpa armigera]	GO:0008152, GO:0016757, GO:0016758, GO:0016740
TRINITY_DN61497_c3_g6_i5	308	172.94	1.64444E-48	gi|363896072|gb|AEW43120.1|UDP-glycosyltransferase UGT33T1 [Helicoverpa armigera]	GO:0008152, GO:0016757, GO:0016758, GO:0016740
TRINITY_DN61497_c3_g6_i5	308	166.007	5.99583E-46	gi|456005210|gb|AGG36457.1|glycosyltransferase 2 [Chilo suppressalis]	GO:0008152, GO:0016757, GO:0016758, GO:0016740
TRINITY_DN61497_c3_g6_i5	308	165.622	7.99851E-46	gi|363896064|gb|AEW43116.1|UDP-glycosyltransferase UGT33F2 [Helicoverpa armigera]	GO:0008152, GO:0016757, GO:0016758, GO:0016740
TRINITY_DN61497_c3_g6_i5	308	163.696	3.08743E-45	gi|363896052|gb|AEW43110.1|UDP-glycosyltransferase UGT33B7 [Helicoverpa armigera]	GO:0008152, GO:0016757, GO:0016758, GO:0016740
TRINITY_DN61497_c3_g6_i5	308	163.696	3.74548E-45	gi|363896054|gb|AEW43111.1|UDP-glycosyltransferase UGT33B8 [Helicoverpa armigera]	GO:0008152, GO:0016757, GO:0016758, GO:0016740
TRINITY_DN58201_c5_g2_i1	209	67.3958	4.41155E-12	gi|357622761|gb|EHJ74160.1|reverse transcriptase [Danaus plexippus]	GO:0003964, GO:0006278
TRINITY_DN58201_c5_g2_i1	209	67.0106	3.72602E-11	gi|357626070|gb|EHJ76293.1|reverse transcriptase [Danaus plexippus]	GO:0003964, GO:0006278
TRINITY_DN58201_c5_g2_i1	209	55.8398	3.51984E-7	gi|57506558|dbj|BAD86650.1|reverse transcriptase [Bombyx mori]	GO:0003964, GO:0006278
TRINITY_DN68586_c0_g1_i1	352	215.312	1.15835E-68	gi|166797068|gb|AAI59362.1|Unknown (protein for MGC:185872) [Xenopus tropicalis]	GO:0008152, GO:0005525, GO:0000166, GO:0003924, GO:0005200, GO:0005874, GO:0007017
TRINITY_DN68586_c0_g1_i1	352	213.772	2.37157E-68	gi|260828605|ref|XP_002609253.1|hypothetical protein BRAFLDRAFT_86837 [Branchiostoma floridae]	GO:0008152, GO:0005525, GO:0000166, GO:0003924, GO:0005200, GO:0005874, GO:0007017	EEN65263.1, XP_002609253.1
TRINITY_DN76869_c0_g1_i1	341	170.629	1.03786E-49	gi|389610085|dbj|BAM18654.1|aldehyde oxidase [Papilio xuthus]	GO:0016491, GO:0055114
TRINITY_DN46570_c0_g1_i1	818	248.825	3.26911E-79	gi|512914540|ref|XP_004928167.1|PREDICTED: helix-loop-helix protein delilah-like [Bombyx mori]	GO:0046983
TRINITY_DN46854_c0_g1_i3	1437	367.081	3.98791E-114	gi|357602172|gb|EHJ63302.1|putative band 4.1-like protein 4A [Danaus plexippus]	GO:0005856
TRINITY_DN46854_c0_g1_i4	1374	365.155	8.71529E-114	gi|357602172|gb|EHJ63302.1|putative band 4.1-like protein 4A [Danaus plexippus]	GO:0005856
TRINITY_DN61673_c2_g1_i1	3258	990.334	0.0	gi|657941289|gb|AID54856.1|cytochrome P450 CYP307A1 [Helicoverpa armigera]	GO:0005506, GO:0016705, GO:0016491, GO:0046872, GO:0020037, GO:0055114, GO:0004497
TRINITY_DN61673_c2_g1_i1	3258	988.408	0.0	gi|565671682|dbj|BAN66314.2|cytochrome P450 307A1 [Mamestra brassicae]	GO:0005506, GO:0016705, GO:0016491, GO:0046872, GO:0020037, GO:0055114, GO:0004497
TRINITY_DN61673_c2_g1_i1	3258	978.393	0.0	gi|268053941|gb|ACY92457.1|cytochrome P450 CYP307A1 [Spodoptera littoralis]	GO:0005506, GO:0016705, GO:0016491, GO:0046872, GO:0020037, GO:0055114, GO:0004497
TRINITY_DN39751_c0_g1_i1	732	92.4337	2.33063E-18	gi|357622610|gb|EHJ74036.1|hypothetical protein KGM_18601 [Danaus plexippus]	GO:0008270, GO:0003676
TRINITY_DN39751_c0_g1_i1	732	91.6633	1.23412E-17	gi|357608592|gb|EHJ66062.1|hypothetical protein KGM_14575 [Danaus plexippus]	GO:0008270, GO:0003676
TRINITY_DN58406_c1_g1_i3	1906	648.662	0.0	gi|298402909|gb|ADI82774.1|fatty-acyl CoA reductase 1 [Ostrinia nubilalis]	GO:0055114, GO:0080019
TRINITY_DN55691_c0_g2_i1	710	406.757	7.9206E-137	gi|357607746|gb|EHJ65674.1|venom serine carboxypeptidase [Danaus plexippus]	GO:0004180, GO:0008233, GO:0004185, GO:0006508, GO:0016787

## Sheet: Table T6S
Supporting table T6S. Functional Annotation of Down-Regulated genes in instar 2
Transcript ID	length	bit-score	eValue	Hit Description	GO Terms
TRINITY_DN58629_c1_g1_i1	768	53.9138	7.21009E-5	gi|357617567|gb|EHJ70865.1|endonuclease-reverse transcriptase [Danaus plexippus]	GO:0090305, GO:0003964, GO:0004519, GO:0006278
TRINITY_DN58629_c1_g1_i1	768	53.9138	9.79857E-5	gi|357630243|gb|EHJ78503.1|endonuclease-reverse transcriptase [Danaus plexippus]	GO:0090305, GO:0003964, GO:0004519, GO:0006278
TRINITY_DN39477_c0_g1_i1	477	56.6102	6.47002E-7	gi|357626536|gb|EHJ76592.1|endonuclease-reverse transcriptase [Danaus plexippus]	GO:0090305, GO:0003964, GO:0004519, GO:0006278
TRINITY_DN39477_c0_g1_i1	477	53.1434	8.44227E-6	gi|357622371|gb|EHJ73877.1|peptidylglycine alpha-amidating monooxygenase COOH-terminal interactor protein-1 [Danaus plexippus]	GO:0055114, GO:0004497
TRINITY_DN39477_c0_g1_i1	477	51.2174	1.40144E-5	gi|357626428|gb|EHJ76520.1|endonuclease-reverse transcriptase [Danaus plexippus]	GO:0090305, GO:0003964, GO:0004519, GO:0006278
TRINITY_DN39477_c0_g1_i1	477	51.9878	7.68904E-5	gi|134001323|gb|ABO45239.1|reverse transcriptase [Ostrinia nubilalis]	GO:0003964, GO:0006278
TRINITY_DN102532_c0_g1_i1	235	115.546	1.19966E-28	gi|529059939|gb|AGS49139.1|carboxylesterase, partial [Agrotis ipsilon]	GO:0008152, GO:0016787
TRINITY_DN102532_c0_g1_i1	235	115.546	5.63908E-28	gi|313506246|gb|ADR64702.1|antennal esterase CXE5 [Spodoptera exigua]	GO:0008152, GO:0016787
TRINITY_DN102532_c0_g1_i1	235	114.39	1.30083E-27	gi|257480037|gb|ACV60232.1|antennal esterase CXE5 [Spodoptera littoralis]	GO:0008152, GO:0016787
TRINITY_DN102532_c0_g1_i1	235	113.62	3.30082E-27	gi|669296882|gb|AII21981.1|odorant degrading enzyme CXE5 [Sesamia inferens]	GO:0008152, GO:0016787
TRINITY_DN55359_c0_g1_i1	1922	721.85	0.0	gi|399108395|gb|AFP20605.1|cytochrome CYP341A13 [Spodoptera littoralis]	GO:0005506, GO:0016491, GO:0016705, GO:0046872, GO:0020037, GO:0055114, GO:0004497
TRINITY_DN55359_c0_g1_i2	1440	524.628	9.42488E-180	gi|514853082|gb|AGO62011.1|cytochrome P450 CYP341A11, partial [Spodoptera frugiperda]	GO:0005506, GO:0016491, GO:0016705, GO:0046872, GO:0020037, GO:0055114, GO:0004497
TRINITY_DN55359_c0_g1_i2	1440	499.204	7.13157E-169	gi|399108395|gb|AFP20605.1|cytochrome CYP341A13 [Spodoptera littoralis]	GO:0005506, GO:0016491, GO:0016705, GO:0046872, GO:0020037, GO:0055114, GO:0004497
TRINITY_DN59160_c3_g1_i2	3372	748.043	0.0	gi|42397986|gb|AAS13459.1|putative reverse transcriptase [Drosophila simulans]	GO:0003964, GO:0006278
TRINITY_DN59160_c3_g1_i3	3309	748.043	0.0	gi|42397986|gb|AAS13459.1|putative reverse transcriptase [Drosophila simulans]	GO:0003964, GO:0006278
TRINITY_DN59160_c3_g1_i4	3360	744.191	0.0	gi|42397986|gb|AAS13459.1|putative reverse transcriptase [Drosophila simulans]	GO:0003964, GO:0006278
TRINITY_DN59158_c1_g1_i1	338	125.176	8.53024E-32	gi|357631824|gb|EHJ79291.1|CRAL/TRIO domain-containing protein [Danaus plexippus]	GO:0006810, GO:0005622, GO:0005215
TRINITY_DN53986_c1_g1_i1	2013	142.895	4.12143E-64	gi|42397986|gb|AAS13459.1|putative reverse transcriptase [Drosophila simulans]	GO:0003964, GO:0006278
TRINITY_DN53986_c1_g1_i2	2073	146.362	1.59229E-65	gi|42397986|gb|AAS13459.1|putative reverse transcriptase [Drosophila simulans]	GO:0003964, GO:0006278
TRINITY_DN50528_c0_g2_i1	531	68.1662	8.71527E-12	gi|25090166|sp|Q8T0W8.1|DIAP_GASATRecName: Full=Diapause-specific peptide; Short=DSP; AltName: Full=Diapausin; Flags: Precursor	GO:0019732, GO:0031640, GO:0019855, GO:0005576, GO:0050832
TRINITY_DN50528_c0_g2_i1	531	67.781	9.34364E-12	gi|156891151|gb|ABU96713.1|diapausin precursor [Spodoptera litura]	GO:0005576, GO:0050832
TRINITY_DN52487_c1_g2_i1	824	126.331	1.10285E-31	gi|290563462|ref|NP_001166719.1|cuticular protein RR-1 motif 32 precursor [Bombyx mori]	GO:0042302	NP_001166719.1, FAA00535.1
TRINITY_DN52487_c1_g2_i1	824	124.405	4.89004E-31	gi|354549523|gb|AER27818.1|cuticular protein RR-1 motif 32 [Antheraea yamamai]	GO:0042302
TRINITY_DN52487_c1_g2_i1	824	117.087	4.49765E-28	gi|91084103|ref|XP_969263.1|PREDICTED: endocuticle structural glycoprotein SgAbd-4 [Tribolium castaneum]	GO:0042302
TRINITY_DN53521_c1_g1_i1	1134	388.267	7.30655E-128	gi|296433906|emb|CBI83746.1|pyrrolizidine alkaloid N-oxygenase [Arctia caja]	GO:0050660, GO:0016491, GO:0050661, GO:0055114, GO:0004497, GO:0004499
TRINITY_DN53521_c1_g1_i1	1134	370.933	4.30065E-121	gi|296433910|emb|CBI83748.1|pyrrolizidine alkaloid N-oxygenase precursor [Grammia nevadensis geneura]	GO:0050660, GO:0016491, GO:0050661, GO:0055114, GO:0004497, GO:0004499
TRINITY_DN53521_c1_g1_i1	1134	363.229	4.23832E-118	gi|74843277|sp|Q8MP06.1|SNO1_TYRJARecName: Full=Senecionine N-oxygenase; Short=SNO; Flags: Precursor	GO:0051289, GO:0050660, GO:0016491, GO:0050661, GO:0055114, GO:0009820, GO:0004497, GO:0033784, GO:0004499, GO:0005576
TRINITY_DN53521_c1_g1_i1	1134	346.665	1.12808E-111	gi|296427839|gb|ADH16751.1|flavin-dependent monooxygenase FMO1A [Helicoverpa armigera]	GO:0050660, GO:0016491, GO:0050661, GO:0055114, GO:0004497, GO:0004499
TRINITY_DN53521_c2_g1_i1	1656	624.394	0.0	gi|296433906|emb|CBI83746.1|pyrrolizidine alkaloid N-oxygenase [Arctia caja]	GO:0050660, GO:0016491, GO:0050661, GO:0055114, GO:0004497, GO:0004499
TRINITY_DN53521_c2_g1_i1	1656	597.816	0.0	gi|296433910|emb|CBI83748.1|pyrrolizidine alkaloid N-oxygenase precursor [Grammia nevadensis geneura]	GO:0050660, GO:0016491, GO:0050661, GO:0055114, GO:0004497, GO:0004499
TRINITY_DN53521_c2_g1_i1	1656	591.652	0.0	gi|74843277|sp|Q8MP06.1|SNO1_TYRJARecName: Full=Senecionine N-oxygenase; Short=SNO; Flags: Precursor	GO:0051289, GO:0050660, GO:0016491, GO:0050661, GO:0055114, GO:0009820, GO:0004497, GO:0033784, GO:0004499, GO:0005576
TRINITY_DN53521_c2_g1_i1	1656	559.296	0.0	gi|296433908|emb|CBI83747.1|pyrrolizidine alkaloid N-oxygenase, partial [Diacrisia sannio]	GO:0016491, GO:0050660, GO:0050661, GO:0055114, GO:0004497, GO:0033784, GO:0004499
TRINITY_DN53521_c2_g1_i1	1656	540.421	0.0	gi|296427839|gb|ADH16751.1|flavin-dependent monooxygenase FMO1A [Helicoverpa armigera]	GO:0050660, GO:0016491, GO:0050661, GO:0055114, GO:0004497, GO:0004499
TRINITY_DN63626_c0_g3_i1	274	64.3142	1.46439E-10	gi|357619127|gb|EHJ71821.1|putative protease inhibitor 4 [Danaus plexippus]	GO:0008233, GO:0006508
TRINITY_DN63626_c0_g3_i1	274	60.4622	1.98759E-9	gi|56462286|gb|AAV91426.1|putative protease inhibitor 4 [Lonomia obliqua]	GO:0008233, GO:0006508
TRINITY_DN48578_c0_g1_i2	1167	113.235	6.43399E-26	gi|290560616|ref|NP_001166648.1|cuticular protein RR-2 motif 120 precursor [Bombyx mori]	GO:0042302	FAA00623.1, NP_001166648.1
TRINITY_DN48578_c0_g1_i2	1167	112.849	1.29994E-25	gi|290560901|ref|NP_001166657.1|cuticular protein RR-2 motif 111 precursor [Bombyx mori]	GO:0042302	FAA00614.1, NP_001166657.1
TRINITY_DN48578_c0_g1_i2	1167	112.079	1.37992E-24	gi|357629355|gb|EHJ78176.1|cuticular protein RR-2 motif 123 [Danaus plexippus]	GO:0042302
TRINITY_DN48578_c0_g1_i2	1167	109.383	1.42289E-23	gi|290560881|ref|NP_001166646.1|cuticular protein RR-2 motif 123 precursor [Bombyx mori]	GO:0042302	FAA00626.1, NP_001166646.1
TRINITY_DN56637_c0_g4_i2	669	74.7146	6.77751E-14	gi|25090166|sp|Q8T0W8.1|DIAP_GASATRecName: Full=Diapause-specific peptide; Short=DSP; AltName: Full=Diapausin; Flags: Precursor	GO:0019732, GO:0031640, GO:0019855, GO:0005576, GO:0050832
TRINITY_DN56637_c0_g4_i2	669	74.3294	7.53495E-14	gi|156891151|gb|ABU96713.1|diapausin precursor [Spodoptera litura]	GO:0005576, GO:0050832
TRINITY_DN56611_c0_g1_i6	539	105.145	1.80753E-24	gi|290563229|ref|NP_001166694.1|cuticular protein RR-2 motif 63 precursor [Bombyx mori]	GO:0042302	NP_001166694.1, FAA00566.1
TRINITY_DN56611_c0_g1_i6	539	95.1301	1.68383E-20	gi|357615749|gb|EHJ69818.1|cuticular protein RR-2 motif 63 [Danaus plexippus]	GO:0042302
TRINITY_DN56611_c0_g1_i6	539	93.9745	1.75265E-20	gi|357613923|gb|EHJ68786.1|cuticular protein RR-2 motif 63 [Danaus plexippus]	GO:0042302
TRINITY_DN56611_c0_g1_i11	524	105.531	1.19381E-24	gi|290563229|ref|NP_001166694.1|cuticular protein RR-2 motif 63 precursor [Bombyx mori]	GO:0042302	NP_001166694.1, FAA00566.1
TRINITY_DN56611_c0_g1_i11	524	93.9745	1.43282E-20	gi|357613923|gb|EHJ68786.1|cuticular protein RR-2 motif 63 [Danaus plexippus]	GO:0042302
TRINITY_DN56611_c0_g1_i11	524	94.3597	1.63532E-20	gi|357615750|gb|EHJ69819.1|cuticular protein RR-2 motif 63 [Danaus plexippus]	GO:0042302
TRINITY_DN52959_c1_g1_i1	1057	105.531	1.68135E-23	gi|357619127|gb|EHJ71821.1|putative protease inhibitor 4 [Danaus plexippus]	GO:0008233, GO:0006508
TRINITY_DN52959_c1_g1_i1	1057	100.908	2.14214E-22	gi|56462286|gb|AAV91426.1|putative protease inhibitor 4 [Lonomia obliqua]	GO:0008233, GO:0006508
TRINITY_DN52959_c1_g1_i2	776	80.8777	4.3486E-15	gi|357619127|gb|EHJ71821.1|putative protease inhibitor 4 [Danaus plexippus]	GO:0008233, GO:0006508
TRINITY_DN55232_c1_g1_i3	597	52.7582	1.18592E-5	gi|160221998|gb|ABX11553.1|lysozyme-1 [Rhodnius prolixus]	GO:0008152, GO:0003796
TRINITY_DN55232_c1_g1_i3	597	52.7582	1.18781E-5	gi|112984208|ref|NP_001037448.1|lysozyme precursor [Bombyx mori]	GO:0008152, GO:0003824, GO:0042742, GO:0016798, GO:0016787, GO:0019835, GO:0003796
TRINITY_DN55232_c1_g1_i3	597	52.7582	1.23871E-5	gi|219881450|gb|ACL51928.1|lysozyme precursor [Helicoverpa zea]	GO:0008152, GO:0003796
TRINITY_DN62784_c4_g1_i2	574	55.0694	1.27005E-5	gi|646715821|gb|KDR19289.1|Arylsulfatase B [Zootermopsis nevadensis]	GO:0008152, GO:0003824, GO:0008484
TRINITY_DN62784_c4_g1_i2	574	53.9138	2.94394E-5	gi|646715319|gb|KDR18961.1|Arylsulfatase B [Zootermopsis nevadensis]	GO:0008152, GO:0003824, GO:0008484
TRINITY_DN60736_c3_g4_i3	3287	1172.92	0.0	gi|388327918|gb|AFK28502.1|phosphoenolpyruvate carboxykinase [Helicoverpa armigera]	GO:0004613, GO:0006094, GO:0005525, GO:0017076, GO:0016310, GO:0016301, GO:0004611
TRINITY_DN60736_c3_g4_i3	3287	1130.93	0.0	gi|114052671|ref|NP_001040542.1|mitochondrial phosphoenolpyruvate carboxykinase isoform 1 [Bombyx mori]	GO:0004613, GO:0006094, GO:0005525, GO:0017076, GO:0016310, GO:0016301, GO:0004611
TRINITY_DN60531_c0_g1_i1	265	85.5001	1.30083E-18	gi|334866663|gb|AEH16743.1|fatty acid binding protein [Spodoptera litura]	GO:0008289, GO:0006810, GO:0005215
TRINITY_DN60531_c0_g1_i1	265	77.0258	2.03529E-15	gi|171740909|gb|ACB54949.1|fatty acid-binding protein 2 [Helicoverpa armigera]	GO:0008289, GO:0006810, GO:0005215
TRINITY_DN60531_c0_g1_i1	265	67.3958	6.69069E-12	gi|399472|sp|P31417.3|FABP2_MANSERecName: Full=Fatty acid-binding protein 2; Short=FABP 2	GO:0005737, GO:0008289, GO:0006810, GO:0005215
TRINITY_DN64157_c1_g1_i1	241	132.109	6.37335E-33	gi|112984340|ref|NP_001037478.1|p270 [Bombyx mori]	GO:0008152, GO:0008270, GO:0009058, GO:0016491, GO:0003824, GO:0055114, GO:0016740, GO:0016788	NP_001037478.1, AAB53258.1
TRINITY_DN64157_c3_g1_i1	397	180.259	8.84218E-49	gi|112984340|ref|NP_001037478.1|p270 [Bombyx mori]	GO:0008152, GO:0008270, GO:0009058, GO:0016491, GO:0003824, GO:0055114, GO:0016740, GO:0016788	NP_001037478.1, AAB53258.1
TRINITY_DN64174_c8_g1_i3	1354	128.642	8.70861E-30	gi|914615193|ref|NP_001298901.1|alpha-tocopherol transfer protein-like [Papilio xuthus]	GO:0006810, GO:0005215, GO:0005622
TRINITY_DN55845_c4_g1_i5	622	62.003	1.70303E-9	gi|25090166|sp|Q8T0W8.1|DIAP_GASATRecName: Full=Diapause-specific peptide; Short=DSP; AltName: Full=Diapausin; Flags: Precursor	GO:0019732, GO:0031640, GO:0019855, GO:0005576, GO:0050832
TRINITY_DN55845_c4_g1_i5	622	52.373	5.84474E-6	gi|156891151|gb|ABU96713.1|diapausin precursor [Spodoptera litura]	GO:0005576, GO:0050832
TRINITY_DN55845_c4_g1_i6	607	62.003	1.62434E-9	gi|25090166|sp|Q8T0W8.1|DIAP_GASATRecName: Full=Diapause-specific peptide; Short=DSP; AltName: Full=Diapausin; Flags: Precursor	GO:0019732, GO:0031640, GO:0019855, GO:0005576, GO:0050832
TRINITY_DN55845_c4_g1_i6	607	52.373	5.32562E-6	gi|156891151|gb|ABU96713.1|diapausin precursor [Spodoptera litura]	GO:0005576, GO:0050832
TRINITY_DN64245_c5_g4_i2	1440	72.0182	7.2598E-11	gi|357619982|gb|EHJ72335.1|reverse transcriptase [Danaus plexippus]	GO:0003964, GO:0006278
TRINITY_DN61410_c5_g2_i1	1976	734.176	0.0	gi|914614487|ref|NP_001298905.1|uncharacterized protein LOC106118702 [Papilio xuthus]	GO:0008152, GO:0016787
TRINITY_DN61717_c0_g2_i1	464	254.988	1.6239E-78	gi|313506246|gb|ADR64702.1|antennal esterase CXE5 [Spodoptera exigua]	GO:0008152, GO:0016787
TRINITY_DN61717_c0_g2_i1	464	252.292	2.96724E-77	gi|669296882|gb|AII21981.1|odorant degrading enzyme CXE5 [Sesamia inferens]	GO:0008152, GO:0016787
TRINITY_DN61717_c0_g2_i1	464	243.047	3.4834E-76	gi|529059939|gb|AGS49139.1|carboxylesterase, partial [Agrotis ipsilon]	GO:0008152, GO:0016787
TRINITY_DN61717_c0_g2_i1	464	243.047	6.44441E-74	gi|257480037|gb|ACV60232.1|antennal esterase CXE5 [Spodoptera littoralis]	GO:0008152, GO:0016787
TRINITY_DN61717_c0_g2_i1	464	230.335	5.26119E-69	gi|220902980|gb|ACL83459.1|carboxylesterase CarE-7 [Bombyx mandarina]	GO:0008152, GO:0016787
TRINITY_DN61717_c2_g1_i1	1586	636.336	0.0	gi|669296882|gb|AII21981.1|odorant degrading enzyme CXE5 [Sesamia inferens]	GO:0008152, GO:0016787
TRINITY_DN61717_c2_g1_i1	1586	634.795	0.0	gi|313506246|gb|ADR64702.1|antennal esterase CXE5 [Spodoptera exigua]	GO:0008152, GO:0016787
TRINITY_DN61717_c2_g1_i1	1586	620.157	0.0	gi|257480037|gb|ACV60232.1|antennal esterase CXE5 [Spodoptera littoralis]	GO:0008152, GO:0016787
TRINITY_DN61717_c2_g1_i1	1586	558.525	0.0	gi|220902980|gb|ACL83459.1|carboxylesterase CarE-7 [Bombyx mandarina]	GO:0008152, GO:0016787
TRINITY_DN61717_c2_g1_i1	1586	555.444	0.0	gi|168823411|ref|NP_001108339.1|integument esterase 1 precursor [Bombyx mori]	GO:0008152, GO:0016787	ABY57298.1, NP_001108339.1
TRINITY_DN61717_c2_g1_i2	1574	636.336	0.0	gi|669296882|gb|AII21981.1|odorant degrading enzyme CXE5 [Sesamia inferens]	GO:0008152, GO:0016787
TRINITY_DN61717_c2_g1_i2	1574	634.795	0.0	gi|313506246|gb|ADR64702.1|antennal esterase CXE5 [Spodoptera exigua]	GO:0008152, GO:0016787
TRINITY_DN61717_c2_g1_i2	1574	620.157	0.0	gi|257480037|gb|ACV60232.1|antennal esterase CXE5 [Spodoptera littoralis]	GO:0008152, GO:0016787
TRINITY_DN61717_c2_g1_i2	1574	558.525	0.0	gi|220902980|gb|ACL83459.1|carboxylesterase CarE-7 [Bombyx mandarina]	GO:0008152, GO:0016787
TRINITY_DN61717_c2_g1_i2	1574	555.444	0.0	gi|168823411|ref|NP_001108339.1|integument esterase 1 precursor [Bombyx mori]	GO:0008152, GO:0016787	ABY57298.1, NP_001108339.1
TRINITY_DN61717_c2_g1_i3	1959	871.307	0.0	gi|669296882|gb|AII21981.1|odorant degrading enzyme CXE5 [Sesamia inferens]	GO:0008152, GO:0016787
TRINITY_DN61717_c2_g1_i3	1959	869.381	0.0	gi|313506246|gb|ADR64702.1|antennal esterase CXE5 [Spodoptera exigua]	GO:0008152, GO:0016787
TRINITY_DN61717_c2_g1_i3	1959	852.818	0.0	gi|257480037|gb|ACV60232.1|antennal esterase CXE5 [Spodoptera littoralis]	GO:0008152, GO:0016787
TRINITY_DN61717_c2_g1_i3	1959	784.637	0.0	gi|220902980|gb|ACL83459.1|carboxylesterase CarE-7 [Bombyx mandarina]	GO:0008152, GO:0016787
TRINITY_DN61717_c2_g1_i3	1959	778.474	0.0	gi|168823411|ref|NP_001108339.1|integument esterase 1 precursor [Bombyx mori]	GO:0008152, GO:0016787	ABY57298.1, NP_001108339.1
TRINITY_DN61754_c0_g2_i1	405	68.5514	1.79625E-10	gi|682122028|gb|AIN34709.1|fatty alcohol acetyltransferase [Agrotis segetum]	GO:0004602, GO:0006979, GO:0004601, GO:0016491, GO:0055114, GO:0016740
TRINITY_DN61754_c0_g2_i1	405	64.6994	4.23887E-9	gi|261245099|ref|NP_001159619.1|juvenile hormone epoxide hydrolase-like protein 3 [Bombyx mori]	GO:0004602, GO:0006979, GO:0004601, GO:0016491, GO:0055114, GO:0016787
TRINITY_DN61757_c0_g1_i3	1998	566.229	0.0	gi|357629845|gb|EHJ78374.1|hypothetical protein KGM_05995 [Danaus plexippus]	GO:0016020, GO:0016021
TRINITY_DN61757_c0_g1_i4	1946	550.821	0.0	gi|357629845|gb|EHJ78374.1|hypothetical protein KGM_05995 [Danaus plexippus]	GO:0016020, GO:0016021
TRINITY_DN70269_c0_g1_i1	367	239.965	9.52577E-73	gi|357631698|gb|EHJ79167.1|hypothetical protein KGM_15608 [Danaus plexippus]	GO:0016614, GO:0050660, GO:0055114
TRINITY_DN82096_c0_g1_i1	331	139.043	5.29176E-37	gi|512904801|ref|XP_004925786.1|PREDICTED: cyclin-H [Bombyx mori]	GO:0000079, GO:0016538, GO:0006351, GO:0006355, GO:0070985, GO:0019901
TRINITY_DN61360_c2_g1_i1	996	347.051	1.61975E-111	gi|339283874|gb|AEJ38206.1|antennal esterase CXE11 [Spodoptera exigua]	GO:0008152, GO:0016787
TRINITY_DN61360_c2_g1_i1	996	346.28	3.11408E-111	gi|257480049|gb|ACV60238.1|antennal esterase CXE11 [Spodoptera littoralis]	GO:0008152, GO:0016787
TRINITY_DN61360_c2_g1_i3	2111	679.478	0.0	gi|257480049|gb|ACV60238.1|antennal esterase CXE11 [Spodoptera littoralis]	GO:0008152, GO:0016787
TRINITY_DN61360_c2_g1_i3	2111	671.389	0.0	gi|339283874|gb|AEJ38206.1|antennal esterase CXE11 [Spodoptera exigua]	GO:0008152, GO:0016787
TRINITY_DN61360_c2_g1_i4	3203	703.745	0.0	gi|257480049|gb|ACV60238.1|antennal esterase CXE11 [Spodoptera littoralis]	GO:0008152, GO:0016787
TRINITY_DN61360_c2_g1_i4	3203	699.123	0.0	gi|339283874|gb|AEJ38206.1|antennal esterase CXE11 [Spodoptera exigua]	GO:0008152, GO:0016787
TRINITY_DN61360_c2_g1_i4	3203	650.973	0.0	gi|669296890|gb|AII21985.1|odorant degrading enzyme CXE11 [Sesamia inferens]	GO:0008152, GO:0016787
TRINITY_DN61360_c2_g1_i5	3238	703.745	0.0	gi|257480049|gb|ACV60238.1|antennal esterase CXE11 [Spodoptera littoralis]	GO:0008152, GO:0016787
TRINITY_DN61360_c2_g1_i5	3238	699.123	0.0	gi|339283874|gb|AEJ38206.1|antennal esterase CXE11 [Spodoptera exigua]	GO:0008152, GO:0016787
TRINITY_DN61360_c2_g1_i5	3238	650.973	0.0	gi|669296890|gb|AII21985.1|odorant degrading enzyme CXE11 [Sesamia inferens]	GO:0008152, GO:0016787
TRINITY_DN61360_c2_g1_i6	3210	687.952	0.0	gi|257480049|gb|ACV60238.1|antennal esterase CXE11 [Spodoptera littoralis]	GO:0008152, GO:0016787
TRINITY_DN61360_c2_g1_i6	3210	683.33	0.0	gi|339283874|gb|AEJ38206.1|antennal esterase CXE11 [Spodoptera exigua]	GO:0008152, GO:0016787
TRINITY_DN61360_c2_g1_i6	3210	625.935	0.0	gi|669296890|gb|AII21985.1|odorant degrading enzyme CXE11 [Sesamia inferens]	GO:0008152, GO:0016787
TRINITY_DN58243_c1_g1_i1	485	249.21	1.01819E-77	gi|112982980|ref|NP_001037090.1|serine protease inhibitor 4 precursor [Bombyx mori]	GO:0005615	AAS68505.1, NP_001037090.1
TRINITY_DN58243_c1_g1_i1	485	248.054	1.56678E-77	gi|270358644|gb|ACZ81437.1|serpin-4 [Bombyx mori]	GO:0005615	ACZ81437.1
TRINITY_DN58243_c1_g1_i1	485	243.047	2.24898E-75	gi|45594226|gb|AAS68504.1|serpin-4B [Manduca sexta]	GO:0005615
TRINITY_DN55073_c0_g1_i1	1863	342.813	4.60121E-107	gi|357622103|gb|EHJ73704.1|endonuclease-reverse transcriptase [Danaus plexippus]	GO:0090305, GO:0003964, GO:0004519, GO:0006278
TRINITY_DN55073_c0_g1_i1	1863	327.02	1.59474E-100	gi|134001215|gb|ABO45231.1|reverse transcriptase [Ostrinia nubilalis]	GO:0003964, GO:0006278
TRINITY_DN63360_c6_g1_i5	3321	1057.36	0.0	gi|156767499|gb|ABU95354.1|trehalase-2 [Spodoptera exigua]	GO:0008152, GO:0003824, GO:0005991, GO:0016798, GO:0016787, GO:0004555
TRINITY_DN63360_c6_g1_i5	3321	1043.11	0.0	gi|281372521|gb|ADA63845.1|trehalase-2 [Spodoptera litura]	GO:0008152, GO:0003824, GO:0005991, GO:0016787, GO:0016798, GO:0004555
TRINITY_DN63360_c6_g1_i5	3321	1013.45	0.0	gi|194740570|gb|ACF94698.1|trehalase [Spodoptera frugiperda]	GO:0008152, GO:0003824, GO:0005991, GO:0016798, GO:0016787, GO:0004555
TRINITY_DN47782_c1_g1_i4	800	171.014	9.32758E-49	gi|112983677|ref|NP_001036869.1|cuticular protein RR-1 motif 45 precursor [Bombyx mori]	GO:0042302
TRINITY_DN75184_c0_g1_i1	427	71.633	1.06716E-12	gi|307214316|gb|EFN89400.1|hypothetical protein EAI_07694, partial [Harpegnathos saltator]	GO:0003677
TRINITY_DN75184_c0_g1_i1	427	70.4774	3.42171E-12	gi|307192302|gb|EFN75580.1|hypothetical protein EAI_08636, partial [Harpegnathos saltator]	GO:0003677
TRINITY_DN55955_c0_g3_i1	1226	288.886	3.02738E-89	gi|357619619|gb|EHJ72114.1|hypothetical protein KGM_16861 [Danaus plexippus]	GO:0006629, GO:0016042, GO:0016787, GO:0016788
TRINITY_DN61664_c2_g1_i3	830	73.1738	3.93305E-13	gi|25090166|sp|Q8T0W8.1|DIAP_GASATRecName: Full=Diapause-specific peptide; Short=DSP; AltName: Full=Diapausin; Flags: Precursor	GO:0019732, GO:0031640, GO:0019855, GO:0005576, GO:0050832
TRINITY_DN61664_c2_g1_i3	830	71.2478	1.45806E-12	gi|156891151|gb|ABU96713.1|diapausin precursor [Spodoptera litura]	GO:0005576, GO:0050832

## Sheet: Table T7S
Supporting table T7S. Annotation of Down-Regulated genes in instar 3
Transcript ID	length	bit-score	eValue	Hit Description	GO Terms
TRINITY_DN58629_c1_g1_i1	768	53.9138	7.21009E-5	gi|357617567|gb|EHJ70865.1|endonuclease-reverse transcriptase [Danaus plexippus]	GO:0090305, GO:0003964, GO:0004519, GO:0006278
TRINITY_DN58629_c1_g1_i1	768	53.9138	9.79857E-5	gi|357630243|gb|EHJ78503.1|endonuclease-reverse transcriptase [Danaus plexippus]	GO:0090305, GO:0003964, GO:0004519, GO:0006278
TRINITY_DN39477_c0_g1_i1	477	56.6102	6.47002E-7	gi|357626536|gb|EHJ76592.1|endonuclease-reverse transcriptase [Danaus plexippus]	GO:0090305, GO:0003964, GO:0004519, GO:0006278
TRINITY_DN39477_c0_g1_i1	477	53.1434	8.44227E-6	gi|357622371|gb|EHJ73877.1|peptidylglycine alpha-amidating monooxygenase COOH-terminal interactor protein-1 [Danaus plexippus]	GO:0055114, GO:0004497
TRINITY_DN39477_c0_g1_i1	477	51.2174	1.40144E-5	gi|357626428|gb|EHJ76520.1|endonuclease-reverse transcriptase [Danaus plexippus]	GO:0090305, GO:0003964, GO:0004519, GO:0006278
TRINITY_DN39477_c0_g1_i1	477	51.9878	7.68904E-5	gi|134001323|gb|ABO45239.1|reverse transcriptase [Ostrinia nubilalis]	GO:0003964, GO:0006278
TRINITY_DN102532_c0_g1_i1	235	115.546	1.19966E-28	gi|529059939|gb|AGS49139.1|carboxylesterase, partial [Agrotis ipsilon]	GO:0008152, GO:0016787
TRINITY_DN102532_c0_g1_i1	235	115.546	5.63908E-28	gi|313506246|gb|ADR64702.1|antennal esterase CXE5 [Spodoptera exigua]	GO:0008152, GO:0016787
TRINITY_DN102532_c0_g1_i1	235	114.39	1.30083E-27	gi|257480037|gb|ACV60232.1|antennal esterase CXE5 [Spodoptera littoralis]	GO:0008152, GO:0016787
TRINITY_DN102532_c0_g1_i1	235	113.62	3.30082E-27	gi|669296882|gb|AII21981.1|odorant degrading enzyme CXE5 [Sesamia inferens]	GO:0008152, GO:0016787
TRINITY_DN55359_c0_g1_i1	1922	721.85	0.0	gi|399108395|gb|AFP20605.1|cytochrome CYP341A13 [Spodoptera littoralis]	GO:0005506, GO:0016491, GO:0016705, GO:0046872, GO:0020037, GO:0055114, GO:0004497
TRINITY_DN55359_c0_g1_i2	1440	524.628	9.42488E-180	gi|514853082|gb|AGO62011.1|cytochrome P450 CYP341A11, partial [Spodoptera frugiperda]	GO:0005506, GO:0016491, GO:0016705, GO:0046872, GO:0020037, GO:0055114, GO:0004497
TRINITY_DN55359_c0_g1_i2	1440	499.204	7.13157E-169	gi|399108395|gb|AFP20605.1|cytochrome CYP341A13 [Spodoptera littoralis]	GO:0005506, GO:0016491, GO:0016705, GO:0046872, GO:0020037, GO:0055114, GO:0004497
TRINITY_DN59160_c3_g1_i2	3372	748.043	0.0	gi|42397986|gb|AAS13459.1|putative reverse transcriptase [Drosophila simulans]	GO:0003964, GO:0006278
TRINITY_DN59160_c3_g1_i3	3309	748.043	0.0	gi|42397986|gb|AAS13459.1|putative reverse transcriptase [Drosophila simulans]	GO:0003964, GO:0006278
TRINITY_DN59160_c3_g1_i4	3360	744.191	0.0	gi|42397986|gb|AAS13459.1|putative reverse transcriptase [Drosophila simulans]	GO:0003964, GO:0006278
TRINITY_DN59158_c1_g1_i1	338	125.176	8.53024E-32	gi|357631824|gb|EHJ79291.1|CRAL/TRIO domain-containing protein [Danaus plexippus]	GO:0006810, GO:0005622, GO:0005215
TRINITY_DN53986_c1_g1_i1	2013	142.895	4.12143E-64	gi|42397986|gb|AAS13459.1|putative reverse transcriptase [Drosophila simulans]	GO:0003964, GO:0006278
TRINITY_DN53986_c1_g1_i2	2073	146.362	1.59229E-65	gi|42397986|gb|AAS13459.1|putative reverse transcriptase [Drosophila simulans]	GO:0003964, GO:0006278
TRINITY_DN50528_c0_g2_i1	531	68.1662	8.71527E-12	gi|25090166|sp|Q8T0W8.1|DIAP_GASATRecName: Full=Diapause-specific peptide; Short=DSP; AltName: Full=Diapausin; Flags: Precursor	GO:0019732, GO:0031640, GO:0019855, GO:0005576, GO:0050832
TRINITY_DN50528_c0_g2_i1	531	67.781	9.34364E-12	gi|156891151|gb|ABU96713.1|diapausin precursor [Spodoptera litura]	GO:0005576, GO:0050832
TRINITY_DN52487_c1_g2_i1	824	126.331	1.10285E-31	gi|290563462|ref|NP_001166719.1|cuticular protein RR-1 motif 32 precursor [Bombyx mori]	GO:0042302	NP_001166719.1, FAA00535.1
TRINITY_DN52487_c1_g2_i1	824	124.405	4.89004E-31	gi|354549523|gb|AER27818.1|cuticular protein RR-1 motif 32 [Antheraea yamamai]	GO:0042302
TRINITY_DN52487_c1_g2_i1	824	117.087	4.49765E-28	gi|91084103|ref|XP_969263.1|PREDICTED: endocuticle structural glycoprotein SgAbd-4 [Tribolium castaneum]	GO:0042302
TRINITY_DN53521_c1_g1_i1	1134	388.267	7.30655E-128	gi|296433906|emb|CBI83746.1|pyrrolizidine alkaloid N-oxygenase [Arctia caja]	GO:0050660, GO:0016491, GO:0050661, GO:0055114, GO:0004497, GO:0004499
TRINITY_DN53521_c1_g1_i1	1134	370.933	4.30065E-121	gi|296433910|emb|CBI83748.1|pyrrolizidine alkaloid N-oxygenase precursor [Grammia nevadensis geneura]	GO:0050660, GO:0016491, GO:0050661, GO:0055114, GO:0004497, GO:0004499
TRINITY_DN53521_c1_g1_i1	1134	363.229	4.23832E-118	gi|74843277|sp|Q8MP06.1|SNO1_TYRJARecName: Full=Senecionine N-oxygenase; Short=SNO; Flags: Precursor	GO:0051289, GO:0050660, GO:0016491, GO:0050661, GO:0055114, GO:0009820, GO:0004497, GO:0033784, GO:0004499, GO:0005576
TRINITY_DN53521_c1_g1_i1	1134	346.665	1.12808E-111	gi|296427839|gb|ADH16751.1|flavin-dependent monooxygenase FMO1A [Helicoverpa armigera]	GO:0050660, GO:0016491, GO:0050661, GO:0055114, GO:0004497, GO:0004499
TRINITY_DN53521_c2_g1_i1	1656	624.394	0.0	gi|296433906|emb|CBI83746.1|pyrrolizidine alkaloid N-oxygenase [Arctia caja]	GO:0050660, GO:0016491, GO:0050661, GO:0055114, GO:0004497, GO:0004499
TRINITY_DN53521_c2_g1_i1	1656	597.816	0.0	gi|296433910|emb|CBI83748.1|pyrrolizidine alkaloid N-oxygenase precursor [Grammia nevadensis geneura]	GO:0050660, GO:0016491, GO:0050661, GO:0055114, GO:0004497, GO:0004499
TRINITY_DN53521_c2_g1_i1	1656	591.652	0.0	gi|74843277|sp|Q8MP06.1|SNO1_TYRJARecName: Full=Senecionine N-oxygenase; Short=SNO; Flags: Precursor	GO:0051289, GO:0050660, GO:0016491, GO:0050661, GO:0055114, GO:0009820, GO:0004497, GO:0033784, GO:0004499, GO:0005576
TRINITY_DN53521_c2_g1_i1	1656	559.296	0.0	gi|296433908|emb|CBI83747.1|pyrrolizidine alkaloid N-oxygenase, partial [Diacrisia sannio]	GO:0016491, GO:0050660, GO:0050661, GO:0055114, GO:0004497, GO:0033784, GO:0004499
TRINITY_DN53521_c2_g1_i1	1656	540.421	0.0	gi|296427839|gb|ADH16751.1|flavin-dependent monooxygenase FMO1A [Helicoverpa armigera]	GO:0050660, GO:0016491, GO:0050661, GO:0055114, GO:0004497, GO:0004499
TRINITY_DN63626_c0_g3_i1	274	64.3142	1.46439E-10	gi|357619127|gb|EHJ71821.1|putative protease inhibitor 4 [Danaus plexippus]	GO:0008233, GO:0006508
TRINITY_DN63626_c0_g3_i1	274	60.4622	1.98759E-9	gi|56462286|gb|AAV91426.1|putative protease inhibitor 4 [Lonomia obliqua]	GO:0008233, GO:0006508
TRINITY_DN48578_c0_g1_i2	1167	113.235	6.43399E-26	gi|290560616|ref|NP_001166648.1|cuticular protein RR-2 motif 120 precursor [Bombyx mori]	GO:0042302	FAA00623.1, NP_001166648.1
TRINITY_DN48578_c0_g1_i2	1167	112.849	1.29994E-25	gi|290560901|ref|NP_001166657.1|cuticular protein RR-2 motif 111 precursor [Bombyx mori]	GO:0042302	FAA00614.1, NP_001166657.1
TRINITY_DN48578_c0_g1_i2	1167	112.079	1.37992E-24	gi|357629355|gb|EHJ78176.1|cuticular protein RR-2 motif 123 [Danaus plexippus]	GO:0042302
TRINITY_DN48578_c0_g1_i2	1167	109.383	1.42289E-23	gi|290560881|ref|NP_001166646.1|cuticular protein RR-2 motif 123 precursor [Bombyx mori]	GO:0042302	FAA00626.1, NP_001166646.1
TRINITY_DN56637_c0_g4_i2	669	74.7146	6.77751E-14	gi|25090166|sp|Q8T0W8.1|DIAP_GASATRecName: Full=Diapause-specific peptide; Short=DSP; AltName: Full=Diapausin; Flags: Precursor	GO:0019732, GO:0031640, GO:0019855, GO:0005576, GO:0050832
TRINITY_DN56637_c0_g4_i2	669	74.3294	7.53495E-14	gi|156891151|gb|ABU96713.1|diapausin precursor [Spodoptera litura]	GO:0005576, GO:0050832
TRINITY_DN56611_c0_g1_i6	539	105.145	1.80753E-24	gi|290563229|ref|NP_001166694.1|cuticular protein RR-2 motif 63 precursor [Bombyx mori]	GO:0042302	NP_001166694.1, FAA00566.1
TRINITY_DN56611_c0_g1_i6	539	95.1301	1.68383E-20	gi|357615749|gb|EHJ69818.1|cuticular protein RR-2 motif 63 [Danaus plexippus]	GO:0042302
TRINITY_DN56611_c0_g1_i6	539	93.9745	1.75265E-20	gi|357613923|gb|EHJ68786.1|cuticular protein RR-2 motif 63 [Danaus plexippus]	GO:0042302
TRINITY_DN56611_c0_g1_i11	524	105.531	1.19381E-24	gi|290563229|ref|NP_001166694.1|cuticular protein RR-2 motif 63 precursor [Bombyx mori]	GO:0042302	NP_001166694.1, FAA00566.1
TRINITY_DN56611_c0_g1_i11	524	93.9745	1.43282E-20	gi|357613923|gb|EHJ68786.1|cuticular protein RR-2 motif 63 [Danaus plexippus]	GO:0042302
TRINITY_DN56611_c0_g1_i11	524	94.3597	1.63532E-20	gi|357615750|gb|EHJ69819.1|cuticular protein RR-2 motif 63 [Danaus plexippus]	GO:0042302
TRINITY_DN52959_c1_g1_i1	1057	105.531	1.68135E-23	gi|357619127|gb|EHJ71821.1|putative protease inhibitor 4 [Danaus plexippus]	GO:0008233, GO:0006508
TRINITY_DN52959_c1_g1_i1	1057	100.908	2.14214E-22	gi|56462286|gb|AAV91426.1|putative protease inhibitor 4 [Lonomia obliqua]	GO:0008233, GO:0006508
TRINITY_DN52959_c1_g1_i2	776	80.8777	4.3486E-15	gi|357619127|gb|EHJ71821.1|putative protease inhibitor 4 [Danaus plexippus]	GO:0008233, GO:0006508
TRINITY_DN55232_c1_g1_i3	597	52.7582	1.18592E-5	gi|160221998|gb|ABX11553.1|lysozyme-1 [Rhodnius prolixus]	GO:0008152, GO:0003796
TRINITY_DN55232_c1_g1_i3	597	52.7582	1.18781E-5	gi|112984208|ref|NP_001037448.1|lysozyme precursor [Bombyx mori]	GO:0008152, GO:0003824, GO:0042742, GO:0016798, GO:0016787, GO:0019835, GO:0003796
TRINITY_DN55232_c1_g1_i3	597	52.7582	1.23871E-5	gi|219881450|gb|ACL51928.1|lysozyme precursor [Helicoverpa zea]	GO:0008152, GO:0003796
TRINITY_DN62784_c4_g1_i2	574	55.0694	1.27005E-5	gi|646715821|gb|KDR19289.1|Arylsulfatase B [Zootermopsis nevadensis]	GO:0008152, GO:0003824, GO:0008484
TRINITY_DN62784_c4_g1_i2	574	53.9138	2.94394E-5	gi|646715319|gb|KDR18961.1|Arylsulfatase B [Zootermopsis nevadensis]	GO:0008152, GO:0003824, GO:0008484
TRINITY_DN60736_c3_g4_i3	3287	1172.92	0.0	gi|388327918|gb|AFK28502.1|phosphoenolpyruvate carboxykinase [Helicoverpa armigera]	GO:0004613, GO:0006094, GO:0005525, GO:0017076, GO:0016310, GO:0016301, GO:0004611
TRINITY_DN60736_c3_g4_i3	3287	1130.93	0.0	gi|114052671|ref|NP_001040542.1|mitochondrial phosphoenolpyruvate carboxykinase isoform 1 [Bombyx mori]	GO:0004613, GO:0006094, GO:0005525, GO:0017076, GO:0016310, GO:0016301, GO:0004611
TRINITY_DN60531_c0_g1_i1	265	85.5001	1.30083E-18	gi|334866663|gb|AEH16743.1|fatty acid binding protein [Spodoptera litura]	GO:0008289, GO:0006810, GO:0005215
TRINITY_DN60531_c0_g1_i1	265	77.0258	2.03529E-15	gi|171740909|gb|ACB54949.1|fatty acid-binding protein 2 [Helicoverpa armigera]	GO:0008289, GO:0006810, GO:0005215
TRINITY_DN60531_c0_g1_i1	265	67.3958	6.69069E-12	gi|399472|sp|P31417.3|FABP2_MANSERecName: Full=Fatty acid-binding protein 2; Short=FABP 2	GO:0005737, GO:0008289, GO:0006810, GO:0005215
TRINITY_DN64157_c1_g1_i1	241	132.109	6.37335E-33	gi|112984340|ref|NP_001037478.1|p270 [Bombyx mori]	GO:0008152, GO:0008270, GO:0009058, GO:0016491, GO:0003824, GO:0055114, GO:0016740, GO:0016788	NP_001037478.1, AAB53258.1
TRINITY_DN64157_c3_g1_i1	397	180.259	8.84218E-49	gi|112984340|ref|NP_001037478.1|p270 [Bombyx mori]	GO:0008152, GO:0008270, GO:0009058, GO:0016491, GO:0003824, GO:0055114, GO:0016740, GO:0016788	NP_001037478.1, AAB53258.1
TRINITY_DN64174_c8_g1_i3	1354	128.642	8.70861E-30	gi|914615193|ref|NP_001298901.1|alpha-tocopherol transfer protein-like [Papilio xuthus]	GO:0006810, GO:0005215, GO:0005622
TRINITY_DN55845_c4_g1_i5	622	62.003	1.70303E-9	gi|25090166|sp|Q8T0W8.1|DIAP_GASATRecName: Full=Diapause-specific peptide; Short=DSP; AltName: Full=Diapausin; Flags: Precursor	GO:0019732, GO:0031640, GO:0019855, GO:0005576, GO:0050832
TRINITY_DN55845_c4_g1_i5	622	52.373	5.84474E-6	gi|156891151|gb|ABU96713.1|diapausin precursor [Spodoptera litura]	GO:0005576, GO:0050832
TRINITY_DN55845_c4_g1_i6	607	62.003	1.62434E-9	gi|25090166|sp|Q8T0W8.1|DIAP_GASATRecName: Full=Diapause-specific peptide; Short=DSP; AltName: Full=Diapausin; Flags: Precursor	GO:0019732, GO:0031640, GO:0019855, GO:0005576, GO:0050832
TRINITY_DN55845_c4_g1_i6	607	52.373	5.32562E-6	gi|156891151|gb|ABU96713.1|diapausin precursor [Spodoptera litura]	GO:0005576, GO:0050832
TRINITY_DN64245_c5_g4_i2	1440	72.0182	7.2598E-11	gi|357619982|gb|EHJ72335.1|reverse transcriptase [Danaus plexippus]	GO:0003964, GO:0006278
TRINITY_DN61410_c5_g2_i1	1976	734.176	0.0	gi|914614487|ref|NP_001298905.1|uncharacterized protein LOC106118702 [Papilio xuthus]	GO:0008152, GO:0016787
TRINITY_DN61717_c0_g2_i1	464	254.988	1.6239E-78	gi|313506246|gb|ADR64702.1|antennal esterase CXE5 [Spodoptera exigua]	GO:0008152, GO:0016787
TRINITY_DN61717_c0_g2_i1	464	252.292	2.96724E-77	gi|669296882|gb|AII21981.1|odorant degrading enzyme CXE5 [Sesamia inferens]	GO:0008152, GO:0016787
TRINITY_DN61717_c0_g2_i1	464	243.047	3.4834E-76	gi|529059939|gb|AGS49139.1|carboxylesterase, partial [Agrotis ipsilon]	GO:0008152, GO:0016787
TRINITY_DN61717_c0_g2_i1	464	243.047	6.44441E-74	gi|257480037|gb|ACV60232.1|antennal esterase CXE5 [Spodoptera littoralis]	GO:0008152, GO:0016787
TRINITY_DN61717_c0_g2_i1	464	230.335	5.26119E-69	gi|220902980|gb|ACL83459.1|carboxylesterase CarE-7 [Bombyx mandarina]	GO:0008152, GO:0016787
TRINITY_DN61717_c2_g1_i1	1586	636.336	0.0	gi|669296882|gb|AII21981.1|odorant degrading enzyme CXE5 [Sesamia inferens]	GO:0008152, GO:0016787
TRINITY_DN61717_c2_g1_i1	1586	634.795	0.0	gi|313506246|gb|ADR64702.1|antennal esterase CXE5 [Spodoptera exigua]	GO:0008152, GO:0016787
TRINITY_DN61717_c2_g1_i1	1586	620.157	0.0	gi|257480037|gb|ACV60232.1|antennal esterase CXE5 [Spodoptera littoralis]	GO:0008152, GO:0016787
TRINITY_DN61717_c2_g1_i1	1586	558.525	0.0	gi|220902980|gb|ACL83459.1|carboxylesterase CarE-7 [Bombyx mandarina]	GO:0008152, GO:0016787
TRINITY_DN61717_c2_g1_i1	1586	555.444	0.0	gi|168823411|ref|NP_001108339.1|integument esterase 1 precursor [Bombyx mori]	GO:0008152, GO:0016787	ABY57298.1, NP_001108339.1
TRINITY_DN61717_c2_g1_i2	1574	636.336	0.0	gi|669296882|gb|AII21981.1|odorant degrading enzyme CXE5 [Sesamia inferens]	GO:0008152, GO:0016787
TRINITY_DN61717_c2_g1_i2	1574	634.795	0.0	gi|313506246|gb|ADR64702.1|antennal esterase CXE5 [Spodoptera exigua]	GO:0008152, GO:0016787
TRINITY_DN61717_c2_g1_i2	1574	620.157	0.0	gi|257480037|gb|ACV60232.1|antennal esterase CXE5 [Spodoptera littoralis]	GO:0008152, GO:0016787
TRINITY_DN61717_c2_g1_i2	1574	558.525	0.0	gi|220902980|gb|ACL83459.1|carboxylesterase CarE-7 [Bombyx mandarina]	GO:0008152, GO:0016787
TRINITY_DN61717_c2_g1_i2	1574	555.444	0.0	gi|168823411|ref|NP_001108339.1|integument esterase 1 precursor [Bombyx mori]	GO:0008152, GO:0016787	ABY57298.1, NP_001108339.1
TRINITY_DN61717_c2_g1_i3	1959	871.307	0.0	gi|669296882|gb|AII21981.1|odorant degrading enzyme CXE5 [Sesamia inferens]	GO:0008152, GO:0016787
TRINITY_DN61717_c2_g1_i3	1959	869.381	0.0	gi|313506246|gb|ADR64702.1|antennal esterase CXE5 [Spodoptera exigua]	GO:0008152, GO:0016787
TRINITY_DN61717_c2_g1_i3	1959	852.818	0.0	gi|257480037|gb|ACV60232.1|antennal esterase CXE5 [Spodoptera littoralis]	GO:0008152, GO:0016787
TRINITY_DN61717_c2_g1_i3	1959	784.637	0.0	gi|220902980|gb|ACL83459.1|carboxylesterase CarE-7 [Bombyx mandarina]	GO:0008152, GO:0016787
TRINITY_DN61717_c2_g1_i3	1959	778.474	0.0	gi|168823411|ref|NP_001108339.1|integument esterase 1 precursor [Bombyx mori]	GO:0008152, GO:0016787	ABY57298.1, NP_001108339.1
TRINITY_DN61754_c0_g2_i1	405	68.5514	1.79625E-10	gi|682122028|gb|AIN34709.1|fatty alcohol acetyltransferase [Agrotis segetum]	GO:0004602, GO:0006979, GO:0004601, GO:0016491, GO:0055114, GO:0016740
TRINITY_DN61754_c0_g2_i1	405	64.6994	4.23887E-9	gi|261245099|ref|NP_001159619.1|juvenile hormone epoxide hydrolase-like protein 3 [Bombyx mori]	GO:0004602, GO:0006979, GO:0004601, GO:0016491, GO:0055114, GO:0016787
TRINITY_DN61757_c0_g1_i3	1998	566.229	0.0	gi|357629845|gb|EHJ78374.1|hypothetical protein KGM_05995 [Danaus plexippus]	GO:0016020, GO:0016021
TRINITY_DN61757_c0_g1_i4	1946	550.821	0.0	gi|357629845|gb|EHJ78374.1|hypothetical protein KGM_05995 [Danaus plexippus]	GO:0016020, GO:0016021
TRINITY_DN70269_c0_g1_i1	367	239.965	9.52577E-73	gi|357631698|gb|EHJ79167.1|hypothetical protein KGM_15608 [Danaus plexippus]	GO:0016614, GO:0050660, GO:0055114
TRINITY_DN82096_c0_g1_i1	331	139.043	5.29176E-37	gi|512904801|ref|XP_004925786.1|PREDICTED: cyclin-H [Bombyx mori]	GO:0000079, GO:0016538, GO:0006351, GO:0006355, GO:0070985, GO:0019901
TRINITY_DN61360_c2_g1_i1	996	347.051	1.61975E-111	gi|339283874|gb|AEJ38206.1|antennal esterase CXE11 [Spodoptera exigua]	GO:0008152, GO:0016787
TRINITY_DN61360_c2_g1_i1	996	346.28	3.11408E-111	gi|257480049|gb|ACV60238.1|antennal esterase CXE11 [Spodoptera littoralis]	GO:0008152, GO:0016787
TRINITY_DN61360_c2_g1_i3	2111	679.478	0.0	gi|257480049|gb|ACV60238.1|antennal esterase CXE11 [Spodoptera littoralis]	GO:0008152, GO:0016787
TRINITY_DN61360_c2_g1_i3	2111	671.389	0.0	gi|339283874|gb|AEJ38206.1|antennal esterase CXE11 [Spodoptera exigua]	GO:0008152, GO:0016787
TRINITY_DN61360_c2_g1_i4	3203	703.745	0.0	gi|257480049|gb|ACV60238.1|antennal esterase CXE11 [Spodoptera littoralis]	GO:0008152, GO:0016787
TRINITY_DN61360_c2_g1_i4	3203	699.123	0.0	gi|339283874|gb|AEJ38206.1|antennal esterase CXE11 [Spodoptera exigua]	GO:0008152, GO:0016787
TRINITY_DN61360_c2_g1_i4	3203	650.973	0.0	gi|669296890|gb|AII21985.1|odorant degrading enzyme CXE11 [Sesamia inferens]	GO:0008152, GO:0016787
TRINITY_DN61360_c2_g1_i5	3238	703.745	0.0	gi|257480049|gb|ACV60238.1|antennal esterase CXE11 [Spodoptera littoralis]	GO:0008152, GO:0016787
TRINITY_DN61360_c2_g1_i5	3238	699.123	0.0	gi|339283874|gb|AEJ38206.1|antennal esterase CXE11 [Spodoptera exigua]	GO:0008152, GO:0016787
TRINITY_DN61360_c2_g1_i5	3238	650.973	0.0	gi|669296890|gb|AII21985.1|odorant degrading enzyme CXE11 [Sesamia inferens]	GO:0008152, GO:0016787
TRINITY_DN61360_c2_g1_i6	3210	687.952	0.0	gi|257480049|gb|ACV60238.1|antennal esterase CXE11 [Spodoptera littoralis]	GO:0008152, GO:0016787
TRINITY_DN61360_c2_g1_i6	3210	683.33	0.0	gi|339283874|gb|AEJ38206.1|antennal esterase CXE11 [Spodoptera exigua]	GO:0008152, GO:0016787
TRINITY_DN61360_c2_g1_i6	3210	625.935	0.0	gi|669296890|gb|AII21985.1|odorant degrading enzyme CXE11 [Sesamia inferens]	GO:0008152, GO:0016787
TRINITY_DN58243_c1_g1_i1	485	249.21	1.01819E-77	gi|112982980|ref|NP_001037090.1|serine protease inhibitor 4 precursor [Bombyx mori]	GO:0005615	AAS68505.1, NP_001037090.1
TRINITY_DN58243_c1_g1_i1	485	248.054	1.56678E-77	gi|270358644|gb|ACZ81437.1|serpin-4 [Bombyx mori]	GO:0005615	ACZ81437.1
TRINITY_DN58243_c1_g1_i1	485	243.047	2.24898E-75	gi|45594226|gb|AAS68504.1|serpin-4B [Manduca sexta]	GO:0005615
TRINITY_DN55073_c0_g1_i1	1863	342.813	4.60121E-107	gi|357622103|gb|EHJ73704.1|endonuclease-reverse transcriptase [Danaus plexippus]	GO:0090305, GO:0003964, GO:0004519, GO:0006278
TRINITY_DN55073_c0_g1_i1	1863	327.02	1.59474E-100	gi|134001215|gb|ABO45231.1|reverse transcriptase [Ostrinia nubilalis]	GO:0003964, GO:0006278
TRINITY_DN63360_c6_g1_i5	3321	1057.36	0.0	gi|156767499|gb|ABU95354.1|trehalase-2 [Spodoptera exigua]	GO:0008152, GO:0003824, GO:0005991, GO:0016798, GO:0016787, GO:0004555
TRINITY_DN63360_c6_g1_i5	3321	1043.11	0.0	gi|281372521|gb|ADA63845.1|trehalase-2 [Spodoptera litura]	GO:0008152, GO:0003824, GO:0005991, GO:0016787, GO:0016798, GO:0004555
TRINITY_DN63360_c6_g1_i5	3321	1013.45	0.0	gi|194740570|gb|ACF94698.1|trehalase [Spodoptera frugiperda]	GO:0008152, GO:0003824, GO:0005991, GO:0016798, GO:0016787, GO:0004555
TRINITY_DN47782_c1_g1_i4	800	171.014	9.32758E-49	gi|112983677|ref|NP_001036869.1|cuticular protein RR-1 motif 45 precursor [Bombyx mori]	GO:0042302
TRINITY_DN75184_c0_g1_i1	427	71.633	1.06716E-12	gi|307214316|gb|EFN89400.1|hypothetical protein EAI_07694, partial [Harpegnathos saltator]	GO:0003677
TRINITY_DN75184_c0_g1_i1	427	70.4774	3.42171E-12	gi|307192302|gb|EFN75580.1|hypothetical protein EAI_08636, partial [Harpegnathos saltator]	GO:0003677
TRINITY_DN55955_c0_g3_i1	1226	288.886	3.02738E-89	gi|357619619|gb|EHJ72114.1|hypothetical protein KGM_16861 [Danaus plexippus]	GO:0006629, GO:0016042, GO:0016787, GO:0016788
TRINITY_DN61664_c2_g1_i3	830	73.1738	3.93305E-13	gi|25090166|sp|Q8T0W8.1|DIAP_GASATRecName: Full=Diapause-specific peptide; Short=DSP; AltName: Full=Diapausin; Flags: Precursor	GO:0019732, GO:0031640, GO:0019855, GO:0005576, GO:0050832
TRINITY_DN61664_c2_g1_i3	830	71.2478	1.45806E-12	gi|156891151|gb|ABU96713.1|diapausin precursor [Spodoptera litura]	GO:0005576, GO:0050832

## Sheet: Table T8S
Supporting table T8S. Functional Annotation of Up-Regulated genes in instar 3
Transcript ID	length	bit-score	eValue	Hit Description	GO Terms
TRINITY_DN61914_c5_g1_i1	407	57.3806	9.51424E-7	gi|630438663|gb|AHY99681.1|UDP-glycosyltransferase 33F4 [Spodoptera littoralis]	GO:0008152, GO:0016757, GO:0016758, GO:0016740
TRINITY_DN61914_c5_g1_i1	407	56.9954	1.21061E-6	gi|363896068|gb|AEW43118.1|UDP-glycosyltransferase UGT33J1 [Helicoverpa armigera]	GO:0008152, GO:0016757, GO:0016758, GO:0016740
TRINITY_DN51292_c0_g1_i1	675	144.821	1.6445E-39	gi|328879848|gb|AEB54581.1|OBP5 [Helicoverpa armigera]	GO:0005549
TRINITY_DN51292_c0_g1_i1	675	144.436	2.90031E-39	gi|365919048|gb|AEX07271.1|odorant-binding protein [Helicoverpa assulta]	GO:0005549
TRINITY_DN51292_c0_g1_i1	675	142.51	1.22981E-38	gi|39579195|gb|AAR28762.1|odorant-binding protein [Spodoptera frugiperda]	GO:0005549
TRINITY_DN60976_c1_g2_i2	1183	208.764	2.24032E-60	gi|357603760|gb|EHJ63916.1|SCP-related protein [Danaus plexippus]	GO:0005576
TRINITY_DN60976_c1_g2_i2	1183	184.496	7.85545E-52	gi|112983434|ref|NP_001037636.1|SCP-related protein precursor [Bombyx mori]	GO:0005576	ABG25817.1, NP_001037636.1
TRINITY_DN85378_c0_g1_i1	509	280.411	3.60814E-88	gi|565671682|dbj|BAN66314.2|cytochrome P450 307A1 [Mamestra brassicae]	GO:0005506, GO:0016705, GO:0016491, GO:0046872, GO:0020037, GO:0055114, GO:0004497
TRINITY_DN85378_c0_g1_i1	509	279.641	6.32286E-88	gi|657941289|gb|AID54856.1|cytochrome P450 CYP307A1 [Helicoverpa armigera]	GO:0005506, GO:0016705, GO:0016491, GO:0046872, GO:0020037, GO:0055114, GO:0004497
TRINITY_DN85378_c0_g1_i1	509	269.626	5.29696E-84	gi|268053941|gb|ACY92457.1|cytochrome P450 CYP307A1 [Spodoptera littoralis]	GO:0005506, GO:0016705, GO:0016491, GO:0046872, GO:0020037, GO:0055114, GO:0004497
TRINITY_DN85378_c0_g1_i1	509	248.054	7.32519E-76	gi|114440561|gb|ABI74778.1|cytochrome P450 CYP307A1 [Manduca sexta]	GO:0005506, GO:0016705, GO:0016491, GO:0046872, GO:0020037, GO:0055114, GO:0004497
TRINITY_DN62065_c0_g2_i1	201	146.362	1.44476E-41	gi|144228241|gb|ABO93628.1|tubulin A, partial [Hyriopsis cumingii]	GO:0008152, GO:0051258, GO:0005525, GO:0003924, GO:0043234, GO:0005200, GO:0005874, GO:0007017
TRINITY_DN62065_c0_g2_i1	201	148.673	1.65826E-41	gi|392601482|gb|AFM80093.1|alpha-tubulin, partial [Teleopsis whitei]	GO:0008152, GO:0051258, GO:0005525, GO:0000166, GO:0003924, GO:0043234, GO:0005200, GO:0005874, GO:0007017
TRINITY_DN62065_c0_g2_i1	201	147.132	3.7025E-41	gi|156346226|ref|XP_001621479.1|hypothetical protein NEMVEDRAFT_v1g176499 [Nematostella vectensis]	GO:0008152, GO:0005856, GO:0051258, GO:0000166, GO:0005525, GO:0005737, GO:0003924, GO:0043234, GO:0005200, GO:0005874, GO:0007017
TRINITY_DN62065_c2_g1_i1	235	130.954	5.63399E-36	gi|81174757|gb|ABB58920.1|tubulin alpha [Sus scrofa]	GO:0000166, GO:0005525, GO:0031625, GO:0070062, GO:0003725, GO:0003924, GO:0071353, GO:0008152, GO:0005881, GO:0005200, GO:0005874, GO:0000226, GO:0007017
TRINITY_DN62065_c2_g1_i1	235	131.339	7.13056E-36	gi|226844825|gb|ACO87293.1|alpha-tubulin, partial [Trachemys scripta elegans]	GO:0008152, GO:0051258, GO:0005525, GO:0000166, GO:0003924, GO:0043234, GO:0005200, GO:0005874, GO:0007017
TRINITY_DN62065_c4_g1_i2	1553	475.707	5.19518E-160	gi|112983501|ref|NP_001036885.1|alpha-tubulin [Bombyx mori]	GO:0008152, GO:0051258, GO:0005856, GO:0005525, GO:0000166, GO:0005737, GO:0003924, GO:0043234, GO:0005200, GO:0005874, GO:0007017	NP_001036885.1, BAB86850.1
TRINITY_DN62065_c5_g1_i1	275	192.971	4.36952E-58	gi|678218590|gb|KFV85569.1|Tubulin alpha-1A chain, partial [Struthio camelus australis]	GO:0008152, GO:0051258, GO:0000166, GO:0005525, GO:0003924, GO:0043234, GO:0005200, GO:0005874, GO:0007017
TRINITY_DN62065_c5_g1_i1	275	192.971	5.14561E-58	gi|4929136|gb|AAD33872.1|AF141348_1alpha-tubulin [Homo sapiens]	GO:0008152, GO:0051258, GO:0005525, GO:0000166, GO:0003924, GO:0043234, GO:0005200, GO:0005874, GO:0007017
TRINITY_DN62065_c5_g1_i1	275	188.348	7.49716E-58	gi|27357027|gb|AAN86582.1|alpha tubulin [Oncorhynchus mykiss]	GO:0051258, GO:0008152, GO:0005525, GO:0000166, GO:0003924, GO:0043234, GO:0005200, GO:0005874, GO:0007017
TRINITY_DN64589_c4_g1_i1	246	160.229	2.73958E-44	gi|363896052|gb|AEW43110.1|UDP-glycosyltransferase UGT33B7 [Helicoverpa armigera]	GO:0008152, GO:0016757, GO:0016758, GO:0016740
TRINITY_DN64589_c4_g1_i1	246	159.458	5.81817E-44	gi|363896044|gb|AEW43106.1|UDP-glycosyltransferase UGT33B2 [Helicoverpa armigera]	GO:0008152, GO:0016757, GO:0016758, GO:0016740
TRINITY_DN64589_c4_g1_i1	246	157.918	2.6337E-43	gi|363896072|gb|AEW43120.1|UDP-glycosyltransferase UGT33T1 [Helicoverpa armigera]	GO:0008152, GO:0016757, GO:0016758, GO:0016740
TRINITY_DN64589_c4_g1_i1	246	155.992	1.06893E-42	gi|363896060|gb|AEW43114.1|UDP-glycosyltransferase UGT33B12 [Helicoverpa armigera]	GO:0008152, GO:0016757, GO:0016758, GO:0016740
TRINITY_DN64589_c4_g1_i1	246	154.836	2.38639E-42	gi|363896054|gb|AEW43111.1|UDP-glycosyltransferase UGT33B8 [Helicoverpa armigera]	GO:0008152, GO:0016757, GO:0016758, GO:0016740
TRINITY_DN64589_c4_g1_i7	516	291.197	1.42877E-92	gi|363896072|gb|AEW43120.1|UDP-glycosyltransferase UGT33T1 [Helicoverpa armigera]	GO:0008152, GO:0016757, GO:0016758, GO:0016740
TRINITY_DN64589_c4_g1_i7	516	284.263	4.69997E-90	gi|363896060|gb|AEW43114.1|UDP-glycosyltransferase UGT33B12 [Helicoverpa armigera]	GO:0008152, GO:0016757, GO:0016758, GO:0016740
TRINITY_DN64589_c4_g1_i7	516	283.108	1.53924E-89	gi|630438919|gb|AHY99682.1|UDP-glycosyltransferase 33J2 [Spodoptera littoralis]	GO:0008152, GO:0016757, GO:0016758, GO:0016740
TRINITY_DN64589_c4_g1_i7	516	281.567	6.38029E-89	gi|363896064|gb|AEW43116.1|UDP-glycosyltransferase UGT33F2 [Helicoverpa armigera]	GO:0008152, GO:0016757, GO:0016758, GO:0016740
TRINITY_DN64589_c4_g1_i7	516	280.796	1.12722E-88	gi|363896054|gb|AEW43111.1|UDP-glycosyltransferase UGT33B8 [Helicoverpa armigera]	GO:0008152, GO:0016757, GO:0016758, GO:0016740
TRINITY_DN64589_c4_g1_i11	288	150.599	2.00337E-40	gi|363896044|gb|AEW43106.1|UDP-glycosyltransferase UGT33B2 [Helicoverpa armigera]	GO:0008152, GO:0016757, GO:0016758, GO:0016740
TRINITY_DN64589_c4_g1_i11	288	150.599	2.00508E-40	gi|363896072|gb|AEW43120.1|UDP-glycosyltransferase UGT33T1 [Helicoverpa armigera]	GO:0008152, GO:0016757, GO:0016758, GO:0016740
TRINITY_DN64589_c4_g1_i11	288	144.821	2.36408E-38	gi|363896068|gb|AEW43118.1|UDP-glycosyltransferase UGT33J1 [Helicoverpa armigera]	GO:0008152, GO:0016757, GO:0016758, GO:0016740
TRINITY_DN64589_c4_g1_i16	297	159.458	1.24567E-43	gi|363896072|gb|AEW43120.1|UDP-glycosyltransferase UGT33T1 [Helicoverpa armigera]	GO:0008152, GO:0016757, GO:0016758, GO:0016740
TRINITY_DN64589_c4_g1_i16	297	157.918	4.30533E-43	gi|363896068|gb|AEW43118.1|UDP-glycosyltransferase UGT33J1 [Helicoverpa armigera]	GO:0008152, GO:0016757, GO:0016758, GO:0016740
TRINITY_DN64589_c4_g1_i16	297	155.992	1.88202E-42	gi|363896044|gb|AEW43106.1|UDP-glycosyltransferase UGT33B2 [Helicoverpa armigera]	GO:0008152, GO:0016757, GO:0016758, GO:0016740
TRINITY_DN63272_c3_g1_i4	1833	439.884	2.1365E-146	gi|512894460|ref|XP_004923436.1|PREDICTED: uridine phosphorylase 1-like isoform X2 [Bombyx mori]	GO:0005737, GO:0003824, GO:0009166, GO:0009116, GO:0004850
TRINITY_DN59250_c3_g1_i2	1487	258.455	5.29679E-79	gi|1170115|sp|P46430.1|GSTT1_MANSERecName: Full=Glutathione S-transferase 1; AltName: Full=GST class-theta [Manduca sexta]	GO:0008152, GO:0004364, GO:0016740
TRINITY_DN60531_c1_g1_i3	638	121.324	1.02765E-30	gi|334866663|gb|AEH16743.1|fatty acid binding protein [Spodoptera litura]	GO:0008289, GO:0006810, GO:0005215
TRINITY_DN60531_c1_g1_i3	638	112.079	2.96109E-27	gi|171740909|gb|ACB54949.1|fatty acid-binding protein 2 [Helicoverpa armigera]	GO:0008289, GO:0006810, GO:0005215
TRINITY_DN60531_c1_g1_i3	638	106.301	4.6986E-25	gi|399472|sp|P31417.3|FABP2_MANSERecName: Full=Fatty acid-binding protein 2; Short=FABP 2	GO:0005737, GO:0008289, GO:0006810, GO:0005215
TRINITY_DN60531_c1_g1_i3	638	100.138	9.5805E-23	gi|512917297|ref|XP_004928853.1|PREDICTED: fatty acid-binding protein 1-like isoform X1 [Bombyx mori]	GO:0008289, GO:0006810, GO:0005215
TRINITY_DN64131_c2_g3_i8	2480	159.844	3.13603E-51	gi|34392535|dbj|BAC82595.1|reverse transcriptase [Anopheles gambiae]	GO:0003964, GO:0006278
TRINITY_DN60437_c0_g1_i1	5567	2248.01	0.0	gi|490105923|gb|AGL08685.1|vitellogenin [Helicoverpa armigera]	GO:0006869, GO:0005319
TRINITY_DN60437_c0_g1_i1	5567	2221.82	0.0	gi|409725622|gb|AFV40972.1|vitellogenin [Helicoverpa armigera]	GO:0006869, GO:0005319
TRINITY_DN60437_c0_g1_i1	5567	2147.86	0.0	gi|574484054|gb|AHG29547.1|vitellogenin protein [Mythimna separata]	GO:0006869, GO:0005319
TRINITY_DN60437_c0_g1_i1	5567	2061.57	0.0	gi|156481320|gb|ABU68426.1|vitellogenin [Spodoptera litura]	GO:0006869, GO:0005319
TRINITY_DN58039_c0_g1_i2	1856	197.593	2.7356E-55	gi|114052274|ref|NP_001040467.1|copper transporter [Bombyx mori]	GO:0016021, GO:0005375, GO:0035434	ABF51452.1, NP_001040467.1
TRINITY_DN58039_c0_g1_i2	1856	191.045	1.03269E-52	gi|357602316|gb|EHJ63339.1|copper transporter [Danaus plexippus]	GO:0016021, GO:0005375, GO:0035434
TRINITY_DN58039_c0_g1_i4	1479	197.593	2.96838E-56	gi|114052274|ref|NP_001040467.1|copper transporter [Bombyx mori]	GO:0016021, GO:0005375, GO:0035434	ABF51452.1, NP_001040467.1
TRINITY_DN58039_c0_g1_i4	1479	191.045	1.30491E-53	gi|357602316|gb|EHJ63339.1|copper transporter [Danaus plexippus]	GO:0016021, GO:0005375, GO:0035434
TRINITY_DN58088_c2_g1_i1	1049	186.808	1.92239E-54	gi|825740756|ref|WP_047149359.1|hypothetical protein [Escherichia coli]	GO:0003677, GO:0046982, GO:0005694, GO:0000786, GO:0005634
TRINITY_DN58088_c2_g1_i1	1049	186.808	2.28128E-54	gi|237648982|ref|NP_001153668.1|histone H2B-like protein [Bombyx mori]	GO:0003677, GO:0046982, GO:0005694, GO:0000786, GO:0005634	BAH22618.1, NP_001153668.1
TRINITY_DN58088_c2_g1_i1	1049	185.652	4.82531E-54	gi|195367765|ref|XP_002045748.1|GM12965 [Drosophila sechellia]	GO:0003677, GO:0046982, GO:0005694, GO:0000786, GO:0005634	EDW55903.1, XP_002045748.1
TRINITY_DN58088_c2_g1_i2	815	186.808	1.97086E-55	gi|825740756|ref|WP_047149359.1|hypothetical protein [Escherichia coli]	GO:0003677, GO:0046982, GO:0005694, GO:0000786, GO:0005634
TRINITY_DN58088_c2_g1_i2	815	186.808	2.34193E-55	gi|237648982|ref|NP_001153668.1|histone H2B-like protein [Bombyx mori]	GO:0003677, GO:0046982, GO:0005694, GO:0000786, GO:0005634	BAH22618.1, NP_001153668.1
TRINITY_DN58088_c2_g1_i2	815	185.652	4.9926E-55	gi|195367765|ref|XP_002045748.1|GM12965 [Drosophila sechellia]	GO:0003677, GO:0046982, GO:0005694, GO:0000786, GO:0005634	EDW55903.1, XP_002045748.1
TRINITY_DN55804_c2_g1_i1	898	172.555	8.07701E-48	gi|225712050|gb|ACO11871.1|3-oxoacyl-acyl-carrier-protein reductase [Lepeophtheirus salmonis]	GO:0008152, GO:0016491, GO:0055114
TRINITY_DN55804_c2_g1_i2	985	172.17	2.89486E-47	gi|225712050|gb|ACO11871.1|3-oxoacyl-acyl-carrier-protein reductase [Lepeophtheirus salmonis]	GO:0008152, GO:0016491, GO:0055114
TRINITY_DN61497_c1_g2_i2	257	152.14	3.69845E-41	gi|363896062|gb|AEW43115.1|UDP-glycosyltransferase UGT33F1 [Helicoverpa armigera]	GO:0008152, GO:0016757, GO:0016758, GO:0016740
TRINITY_DN61497_c1_g2_i2	257	150.214	1.44028E-40	gi|630438663|gb|AHY99681.1|UDP-glycosyltransferase 33F4 [Spodoptera littoralis]	GO:0008152, GO:0016757, GO:0016758, GO:0016740
TRINITY_DN61497_c1_g2_i2	257	142.895	7.57975E-38	gi|363896052|gb|AEW43110.1|UDP-glycosyltransferase UGT33B7 [Helicoverpa armigera]	GO:0008152, GO:0016757, GO:0016758, GO:0016740
TRINITY_DN61497_c1_g2_i2	257	142.51	8.07538E-38	gi|363896066|gb|AEW43117.1|UDP-glycosyltransferase UGT33F3 [Helicoverpa armigera]	GO:0008152, GO:0016757, GO:0016758, GO:0016740
TRINITY_DN61497_c1_g2_i2	257	142.51	9.93325E-38	gi|363896064|gb|AEW43116.1|UDP-glycosyltransferase UGT33F2 [Helicoverpa armigera]	GO:0008152, GO:0016757, GO:0016758, GO:0016740
TRINITY_DN61497_c3_g3_i9	705	288.5	1.42352E-90	gi|630438663|gb|AHY99681.1|UDP-glycosyltransferase 33F4 [Spodoptera littoralis]	GO:0008152, GO:0016757, GO:0016758, GO:0016740
TRINITY_DN61497_c3_g3_i9	705	284.648	4.52534E-89	gi|363896066|gb|AEW43117.1|UDP-glycosyltransferase UGT33F3 [Helicoverpa armigera]	GO:0008152, GO:0016757, GO:0016758, GO:0016740
TRINITY_DN61497_c3_g3_i9	705	278.485	1.29024E-86	gi|363896062|gb|AEW43115.1|UDP-glycosyltransferase UGT33F1 [Helicoverpa armigera]	GO:0008152, GO:0016757, GO:0016758, GO:0016740
TRINITY_DN61497_c3_g3_i9	705	277.715	2.89257E-86	gi|363896064|gb|AEW43116.1|UDP-glycosyltransferase UGT33F2 [Helicoverpa armigera]	GO:0008152, GO:0016757, GO:0016758, GO:0016740
TRINITY_DN61497_c3_g3_i9	705	274.633	3.9826E-85	gi|363896070|gb|AEW43119.1|UDP-glycosyltransferase UGT33M1 [Helicoverpa armigera]	GO:0008152, GO:0016757, GO:0016758, GO:0016740
TRINITY_DN61497_c3_g6_i5	308	172.94	1.64444E-48	gi|363896072|gb|AEW43120.1|UDP-glycosyltransferase UGT33T1 [Helicoverpa armigera]	GO:0008152, GO:0016757, GO:0016758, GO:0016740
TRINITY_DN61497_c3_g6_i5	308	166.007	5.99583E-46	gi|456005210|gb|AGG36457.1|glycosyltransferase 2 [Chilo suppressalis]	GO:0008152, GO:0016757, GO:0016758, GO:0016740
TRINITY_DN61497_c3_g6_i5	308	165.622	7.99851E-46	gi|363896064|gb|AEW43116.1|UDP-glycosyltransferase UGT33F2 [Helicoverpa armigera]	GO:0008152, GO:0016757, GO:0016758, GO:0016740
TRINITY_DN61497_c3_g6_i5	308	163.696	3.08743E-45	gi|363896052|gb|AEW43110.1|UDP-glycosyltransferase UGT33B7 [Helicoverpa armigera]	GO:0008152, GO:0016757, GO:0016758, GO:0016740
TRINITY_DN61497_c3_g6_i5	308	163.696	3.74548E-45	gi|363896054|gb|AEW43111.1|UDP-glycosyltransferase UGT33B8 [Helicoverpa armigera]	GO:0008152, GO:0016757, GO:0016758, GO:0016740
TRINITY_DN58201_c5_g2_i1	209	67.3958	4.41155E-12	gi|357622761|gb|EHJ74160.1|reverse transcriptase [Danaus plexippus]	GO:0003964, GO:0006278
TRINITY_DN58201_c5_g2_i1	209	67.0106	3.72602E-11	gi|357626070|gb|EHJ76293.1|reverse transcriptase [Danaus plexippus]	GO:0003964, GO:0006278
TRINITY_DN58201_c5_g2_i1	209	55.8398	3.51984E-7	gi|57506558|dbj|BAD86650.1|reverse transcriptase [Bombyx mori]	GO:0003964, GO:0006278
TRINITY_DN68586_c0_g1_i1	352	215.312	1.15835E-68	gi|166797068|gb|AAI59362.1|Unknown (protein for MGC:185872) [Xenopus tropicalis]	GO:0008152, GO:0005525, GO:0000166, GO:0003924, GO:0005200, GO:0005874, GO:0007017
TRINITY_DN68586_c0_g1_i1	352	213.772	2.37157E-68	gi|260828605|ref|XP_002609253.1|hypothetical protein BRAFLDRAFT_86837 [Branchiostoma floridae]	GO:0008152, GO:0005525, GO:0000166, GO:0003924, GO:0005200, GO:0005874, GO:0007017	EEN65263.1, XP_002609253.1
TRINITY_DN76869_c0_g1_i1	341	170.629	1.03786E-49	gi|389610085|dbj|BAM18654.1|aldehyde oxidase [Papilio xuthus]	GO:0016491, GO:0055114
TRINITY_DN46570_c0_g1_i1	818	248.825	3.26911E-79	gi|512914540|ref|XP_004928167.1|PREDICTED: helix-loop-helix protein delilah-like [Bombyx mori]	GO:0046983
TRINITY_DN46854_c0_g1_i3	1437	367.081	3.98791E-114	gi|357602172|gb|EHJ63302.1|putative band 4.1-like protein 4A [Danaus plexippus]	GO:0005856
TRINITY_DN46854_c0_g1_i4	1374	365.155	8.71529E-114	gi|357602172|gb|EHJ63302.1|putative band 4.1-like protein 4A [Danaus plexippus]	GO:0005856
TRINITY_DN61673_c2_g1_i1	3258	990.334	0.0	gi|657941289|gb|AID54856.1|cytochrome P450 CYP307A1 [Helicoverpa armigera]	GO:0005506, GO:0016705, GO:0016491, GO:0046872, GO:0020037, GO:0055114, GO:0004497
TRINITY_DN61673_c2_g1_i1	3258	988.408	0.0	gi|565671682|dbj|BAN66314.2|cytochrome P450 307A1 [Mamestra brassicae]	GO:0005506, GO:0016705, GO:0016491, GO:0046872, GO:0020037, GO:0055114, GO:0004497
TRINITY_DN61673_c2_g1_i1	3258	978.393	0.0	gi|268053941|gb|ACY92457.1|cytochrome P450 CYP307A1 [Spodoptera littoralis]	GO:0005506, GO:0016705, GO:0016491, GO:0046872, GO:0020037, GO:0055114, GO:0004497
TRINITY_DN39751_c0_g1_i1	732	92.4337	2.33063E-18	gi|357622610|gb|EHJ74036.1|hypothetical protein KGM_18601 [Danaus plexippus]	GO:0008270, GO:0003676
TRINITY_DN39751_c0_g1_i1	732	91.6633	1.23412E-17	gi|357608592|gb|EHJ66062.1|hypothetical protein KGM_14575 [Danaus plexippus]	GO:0008270, GO:0003676
TRINITY_DN58406_c1_g1_i3	1906	648.662	0.0	gi|298402909|gb|ADI82774.1|fatty-acyl CoA reductase 1 [Ostrinia nubilalis]	GO:0055114, GO:0080019
TRINITY_DN55691_c0_g2_i1	710	406.757	7.9206E-137	gi|357607746|gb|EHJ65674.1|venom serine carboxypeptidase [Danaus plexippus]	GO:0004180, GO:0008233, GO:0004185, GO:0006508, GO:0016787

## Sheet: Table T9S
Supporting table T9S. Functional Annotation of Down-Regulated genes in instar 4
Transcript ID	length	bit-score	eValue	Hit Description	GO Terms
TRINITY_DN57378_c4_g3_i3	747	52.373	8.61919E-5	gi|397080|emb|CAA52369.1|larval cuticle protein [Bombyx mori]	GO:0042302	CAA52369.1
TRINITY_DN63442_c2_g1_i1	904	38.891	8.5001E-5	gi|134001247|gb|ABO45233.1|reverse transcriptase [Ostrinia nubilalis]	GO:0003964, GO:0006278
TRINITY_DN58030_c4_g2_i2	664	52.373	9.61257E-6	gi|33439724|gb|AAQ18900.1|cobatoxin long form B [Spodoptera frugiperda]	GO:0006952
TRINITY_DN60905_c2_g1_i1	313	104.375	2.63396E-26	gi|110347845|gb|ABG72724.1|protease inhibitor-like protein [Antheraea mylitta]	GO:0008233, GO:0006508
TRINITY_DN60905_c2_g1_i1	313	102.064	2.15691E-25	gi|357626919|gb|EHJ76814.1|protease inhibitor-like protein [Danaus plexippus]	GO:0008233, GO:0006508
TRINITY_DN60905_c2_g1_i1	313	98.9821	3.88515E-24	gi|56462340|gb|AAV91453.1|protease inhibitor 6 [Lonomia obliqua]	GO:0008233, GO:0006508
TRINITY_DN60905_c2_g1_i1	313	98.9821	4.04036E-24	gi|110347843|gb|ABG72723.1|protease inhibitor-like protein [Antheraea mylitta]	GO:0008233, GO:0006508
TRINITY_DN60905_c3_g1_i1	429	114.005	2.08816E-29	gi|110347845|gb|ABG72724.1|protease inhibitor-like protein [Antheraea mylitta]	GO:0008233, GO:0006508
TRINITY_DN60905_c3_g1_i1	429	110.538	4.17496E-28	gi|357626919|gb|EHJ76814.1|protease inhibitor-like protein [Danaus plexippus]	GO:0008233, GO:0006508
TRINITY_DN60905_c3_g1_i1	429	100.908	2.40064E-24	gi|110347843|gb|ABG72723.1|protease inhibitor-like protein [Antheraea mylitta]	GO:0008233, GO:0006508
TRINITY_DN60905_c3_g1_i1	429	100.523	3.25213E-24	gi|56462340|gb|AAV91453.1|protease inhibitor 6 [Lonomia obliqua]	GO:0008233, GO:0006508
TRINITY_DN54528_c2_g1_i1	549	221.09	6.21006E-70	gi|1708891|sp|P50717.1|LYS_HYPCURecName: Full=Lysozyme; AltName: Full=1,4-beta-N-acetylmuramidase; Flags: Precursor	GO:0008152, GO:0003824, GO:0042742, GO:0003796, GO:0016798, GO:0016787, GO:0019835
TRINITY_DN54528_c2_g1_i1	549	207.223	1.90448E-64	gi|4097239|gb|AAD00078.1|lysozyme [Heliothis virescens]	GO:0008152, GO:0003796
TRINITY_DN54528_c2_g1_i1	549	206.838	2.63568E-64	gi|219881450|gb|ACL51928.1|lysozyme precursor [Helicoverpa zea]	GO:0008152, GO:0003796
TRINITY_DN60837_c0_g1_i2	6318	753.821	0.0	gi|357624814|gb|EHJ75446.1|ABC transporter family C protein ABCC2 [Danaus plexippus]	GO:0008152, GO:0042626, GO:0000166, GO:0055085, GO:0016021, GO:0006810, GO:0005524, GO:0016887
TRINITY_DN53708_c0_g1_i1	941	140.584	2.92926E-37	gi|290560802|ref|NP_001166726.1|cuticular protein RR-1 motif 24 precursor [Bombyx mori]	GO:0042302	FAA00526.1, NP_001166726.1
TRINITY_DN53708_c0_g1_i1	941	137.117	5.85321E-36	gi|357611555|gb|EHJ67541.1|cuticular protein RR-1 motif 24 [Danaus plexippus]	GO:0042302
TRINITY_DN62077_c0_g1_i1	1010	132.109	4.61143E-32	gi|357617731|gb|EHJ70964.1|cuticular protein RR-2 motif 59 [Danaus plexippus]	GO:0042302
TRINITY_DN62077_c0_g1_i1	1010	127.102	2.16582E-31	gi|357617729|gb|EHJ70962.1|cuticular protein RR-2 motif 59 [Danaus plexippus]	GO:0042302
TRINITY_DN62077_c0_g1_i1	1010	124.79	4.85309E-30	gi|290563231|ref|NP_001166698.1|cuticular protein RR-2 motif 59 precursor [Bombyx mori]	GO:0042302	FAA00562.1, NP_001166698.1
TRINITY_DN62077_c0_g1_i1	1010	122.094	9.11382E-29	gi|914095808|ref|NP_001298376.1|pupal cuticle protein Edg-84A-like precursor [Papilio polytes]	GO:0042302
TRINITY_DN64574_c2_g1_i1	3939	254.988	3.60979E-66	gi|357625740|gb|EHJ76081.1|hypothetical protein KGM_19070 [Danaus plexippus]	GO:0008061, GO:0006030, GO:0005576
TRINITY_DN64574_c2_g1_i3	5311	301.597	1.76141E-80	gi|914614483|ref|NP_001299484.1|cell surface glycoprotein 1 precursor [Papilio xuthus]	GO:0008061, GO:0006030, GO:0005576
TRINITY_DN64574_c2_g1_i7	5400	301.597	1.89773E-80	gi|914614483|ref|NP_001299484.1|cell surface glycoprotein 1 precursor [Papilio xuthus]	GO:0008061, GO:0006030, GO:0005576
TRINITY_DN63156_c0_g1_i3	1786	567.0	0.0	gi|219815604|gb|ACL36977.1|putative ecdysone oxidase [Helicoverpa zea]	GO:0016614, GO:0050660, GO:0055114
TRINITY_DN63156_c0_g1_i4	1881	564.688	0.0	gi|219815604|gb|ACL36977.1|putative ecdysone oxidase [Helicoverpa zea]	GO:0016614, GO:0050660, GO:0055114
TRINITY_DN63156_c1_g4_i1	1988	571.237	0.0	gi|219815604|gb|ACL36977.1|putative ecdysone oxidase [Helicoverpa zea]	GO:0016614, GO:0050660, GO:0055114
TRINITY_DN63820_c1_g1_i1	1290	208.379	5.55966E-61	gi|917955284|ref|NP_001299777.1|gamma-glutamylcyclotransferase-like [Papilio xuthus]	GO:0003839, GO:0006750
TRINITY_DN63820_c1_g1_i1	1290	199.519	1.08545E-57	gi|357630701|gb|EHJ78649.1|gamma-glutamyl cyclotransferase-like venom protein isoform 1 [Danaus plexippus]	GO:0003839, GO:0016740, GO:0006750
TRINITY_DN59936_c1_g3_i3	1030	157.532	2.00011E-39	gi|357631531|gb|EHJ79001.1|hypothetical protein KGM_15383 [Danaus plexippus]	GO:0008152, GO:0016747
TRINITY_DN49278_c0_g1_i1	597	126.716	1.25254E-32	gi|290563458|ref|NP_001166714.1|cuticular protein RR-1 motif 39 precursor [Bombyx mori]	GO:0042302	FAA00542.1, NP_001166714.1
TRINITY_DN49278_c0_g1_i1	597	120.553	1.77771E-29	gi|357616206|gb|EHJ70066.1|larval cuticle protein LCP-22 precursor [Danaus plexippus]	GO:0042302
TRINITY_DN48578_c0_g1_i1	1293	112.849	1.09326E-25	gi|290560616|ref|NP_001166648.1|cuticular protein RR-2 motif 120 precursor [Bombyx mori]	GO:0042302	FAA00623.1, NP_001166648.1
TRINITY_DN48578_c0_g1_i1	1293	112.464	2.73133E-25	gi|290560901|ref|NP_001166657.1|cuticular protein RR-2 motif 111 precursor [Bombyx mori]	GO:0042302	FAA00614.1, NP_001166657.1
TRINITY_DN48578_c0_g1_i1	1293	110.923	4.20253E-24	gi|357629355|gb|EHJ78176.1|cuticular protein RR-2 motif 123 [Danaus plexippus]	GO:0042302
TRINITY_DN48578_c0_g1_i1	1293	107.842	6.518E-23	gi|290560881|ref|NP_001166646.1|cuticular protein RR-2 motif 123 precursor [Bombyx mori]	GO:0042302	FAA00626.1, NP_001166646.1
TRINITY_DN56611_c0_g1_i4	506	105.531	1.00302E-24	gi|290563229|ref|NP_001166694.1|cuticular protein RR-2 motif 63 precursor [Bombyx mori]	GO:0042302	NP_001166694.1, FAA00566.1
TRINITY_DN56611_c0_g1_i4	506	93.9745	1.22266E-20	gi|357613923|gb|EHJ68786.1|cuticular protein RR-2 motif 63 [Danaus plexippus]	GO:0042302
TRINITY_DN56611_c0_g1_i4	506	94.3597	1.39501E-20	gi|357615750|gb|EHJ69819.1|cuticular protein RR-2 motif 63 [Danaus plexippus]	GO:0042302
TRINITY_DN56611_c0_g1_i6	539	105.145	1.80753E-24	gi|290563229|ref|NP_001166694.1|cuticular protein RR-2 motif 63 precursor [Bombyx mori]	GO:0042302	NP_001166694.1, FAA00566.1
TRINITY_DN56611_c0_g1_i6	539	95.1301	1.68383E-20	gi|357615749|gb|EHJ69818.1|cuticular protein RR-2 motif 63 [Danaus plexippus]	GO:0042302
TRINITY_DN56611_c0_g1_i6	539	93.9745	1.75265E-20	gi|357613923|gb|EHJ68786.1|cuticular protein RR-2 motif 63 [Danaus plexippus]	GO:0042302
TRINITY_DN56611_c0_g1_i11	524	105.531	1.19381E-24	gi|290563229|ref|NP_001166694.1|cuticular protein RR-2 motif 63 precursor [Bombyx mori]	GO:0042302	NP_001166694.1, FAA00566.1
TRINITY_DN56611_c0_g1_i11	524	93.9745	1.43282E-20	gi|357613923|gb|EHJ68786.1|cuticular protein RR-2 motif 63 [Danaus plexippus]	GO:0042302
TRINITY_DN56611_c0_g1_i11	524	94.3597	1.63532E-20	gi|357615750|gb|EHJ69819.1|cuticular protein RR-2 motif 63 [Danaus plexippus]	GO:0042302
TRINITY_DN60749_c0_g1_i1	4693	712.99	0.0	gi|89355887|gb|ABD72267.1|pol polyprotein [Drosophila buzzatii]	GO:0015074, GO:0003676
TRINITY_DN64131_c2_g3_i8	2480	159.844	3.13603E-51	gi|34392535|dbj|BAC82595.1|reverse transcriptase [Anopheles gambiae]	GO:0003964, GO:0006278
TRINITY_DN62233_c1_g5_i1	250	77.7962	3.23022E-14	gi|229424433|gb|ACQ65651.1|peritrophic membrane chitin binding protein [Loxostege sticticalis]	GO:0008061, GO:0006030, GO:0005576
TRINITY_DN62233_c1_g5_i1	250	70.8626	1.06021E-11	gi|37983064|gb|AAR06265.1|peritrophic membrane chitin binding protein 1 [Trichoplusia ni]	GO:0008061, GO:0006030, GO:0005576
TRINITY_DN55890_c2_g1_i15	1934	333.183	1.79063E-100	gi|357610611|gb|EHJ67062.1|putative tubulin tyrosine ligase-like family, member 6 [Danaus plexippus]	GO:0006464, GO:0016874
TRINITY_DN63730_c2_g3_i1	1917	214.542	1.01042E-54	gi|12597214|dbj|BAB21511.1|TRAS3 [Bombyx mori]	GO:0090502, GO:0008270, GO:0004523, GO:0003676
TRINITY_DN57992_c1_g1_i1	454	55.0694	5.80611E-7	gi|914615362|ref|NP_001299511.1|WAP, Kazal, immunoglobulin, Kunitz and NTR domain-containing protein precursor [Papilio xuthus]	GO:0005576, GO:0030414, GO:0010466
TRINITY_DN57992_c1_g1_i1	454	52.373	4.54888E-6	gi|389610939|dbj|BAM19080.1|WAP four-disulfide core domain protein 2 precursor [Papilio polytes]	GO:0005576, GO:0030414, GO:0010466
TRINITY_DN46430_c0_g1_i1	385	58.151	2.0117E-8	gi|171262294|gb|ACB45564.1|gallerimycin-like protein [Antheraea pernyi]	GO:0006952
TRINITY_DN60667_c2_g1_i4	815	88.5817	3.80603E-18	gi|357604643|gb|EHJ64274.1|reverse transcriptase [Danaus plexippus]	GO:0003964, GO:0006278
TRINITY_DN60192_c2_g3_i1	2566	411.379	3.32187E-129	gi|357621945|gb|EHJ73588.1|putative organic cation transporter [Danaus plexippus]	GO:0055085, GO:0016021, GO:0022857
TRINITY_DN59489_c1_g4_i1	540	111.694	6.63787E-27	gi|290563229|ref|NP_001166694.1|cuticular protein RR-2 motif 63 precursor [Bombyx mori]	GO:0042302	NP_001166694.1, FAA00566.1
TRINITY_DN59489_c1_g4_i1	540	107.071	2.045E-25	gi|357613923|gb|EHJ68786.1|cuticular protein RR-2 motif 63 [Danaus plexippus]	GO:0042302
TRINITY_DN59489_c1_g4_i1	540	107.071	3.01496E-25	gi|357615750|gb|EHJ69819.1|cuticular protein RR-2 motif 63 [Danaus plexippus]	GO:0042302
TRINITY_DN59489_c1_g4_i1	540	107.071	5.14729E-25	gi|357615749|gb|EHJ69818.1|cuticular protein RR-2 motif 63 [Danaus plexippus]	GO:0042302
TRINITY_DN59489_c1_g4_i1	540	107.071	6.10276E-25	gi|357613054|gb|EHJ68288.1|cuticular protein RR-2 motif 63 [Danaus plexippus]	GO:0042302
TRINITY_DN62659_c1_g1_i4	593	283.878	8.47834E-89	gi|669296898|gb|AII21989.1|odorant degrading enzyme CXE16, partial [Sesamia inferens]	GO:0008152, GO:0016787
TRINITY_DN62659_c1_g1_i4	593	263.077	8.18064E-82	gi|294846832|gb|ADF43489.1|carboxyl/choline esterase CCE024a [Helicoverpa armigera]	GO:0008152, GO:0016787
TRINITY_DN62659_c1_g1_i4	593	261.536	3.35367E-80	gi|189181680|ref|NP_001121191.1|integument esterase 2 precursor [Bombyx mori]	GO:0008152, GO:0016787
TRINITY_DN62659_c1_g1_i4	593	260.766	7.23214E-80	gi|257480059|gb|ACV60243.1|antennal esterase CXE16 [Spodoptera littoralis]	GO:0008152, GO:0016787
TRINITY_DN54188_c0_g1_i2	1010	116.701	2.05244E-26	gi|546675957|gb|ERL87052.1|hypothetical protein D910_04453, partial [Dendroctonus ponderosae]	GO:0042302
TRINITY_DN50124_c0_g1_i1	2762	435.261	6.45579E-136	gi|328701551|ref|XP_003241638.1|PREDICTED: uncharacterized protein LOC100569966 [Acyrthosiphon pisum]	GO:0003677, GO:0003676
TRINITY_DN50124_c0_g1_i1	2762	431.409	2.52887E-134	gi|328720676|ref|XP_003247100.1|PREDICTED: uncharacterized protein LOC100575571 [Acyrthosiphon pisum]	GO:0003677, GO:0003676
TRINITY_DN55930_c2_g1_i1	696	101.293	4.70584E-23	gi|290560620|ref|NP_001166636.1|cuticular protein RR-2 motif 134 precursor [Bombyx mori]	GO:0042302	FAA00637.1, NP_001166636.1
TRINITY_DN55930_c2_g1_i1	696	100.138	1.23486E-22	gi|290560634|ref|NP_001166693.1|cuticular protein RR-2 motif 64 precursor [Bombyx mori]	GO:0042302	NP_001166693.1, FAA00567.1
TRINITY_DN55930_c2_g1_i2	575	100.138	6.07763E-23	gi|290560620|ref|NP_001166636.1|cuticular protein RR-2 motif 134 precursor [Bombyx mori]	GO:0042302	FAA00637.1, NP_001166636.1
TRINITY_DN51613_c0_g1_i1	1602	673.7	0.0	gi|357605534|gb|EHJ64665.1|kinesin-like protein b [Danaus plexippus]	GO:0008152, GO:0003777, GO:0000166, GO:0008017, GO:0005871, GO:0005874, GO:0005524, GO:0007018
TRINITY_DN51613_c0_g1_i1	1602	654.055	0.0	gi|118480522|gb|ABK92267.1|kinesin-like protein 7 [Bombyx mori]	GO:0008152, GO:0000166, GO:0003777, GO:0008017, GO:0005871, GO:0005874, GO:0005524, GO:0007018
TRINITY_DN51675_c0_g1_i1	1083	149.443	2.11006E-39	gi|290563458|ref|NP_001166714.1|cuticular protein RR-1 motif 39 precursor [Bombyx mori]	GO:0042302	FAA00542.1, NP_001166714.1
TRINITY_DN51675_c0_g1_i1	1083	137.887	4.59211E-35	gi|112984038|ref|NP_001036828.1|larval cuticle protein LCP-22 precursor [Bombyx mori]	GO:0042302
TRINITY_DN51675_c0_g1_i1	1083	138.658	1.32711E-34	gi|357616206|gb|EHJ70066.1|larval cuticle protein LCP-22 precursor [Danaus plexippus]	GO:0042302
TRINITY_DN54338_c0_g1_i1	661	182.185	1.25037E-53	gi|290558792|ref|NP_001166729.1|cuticular protein RR-1 motif 19 precursor [Bombyx mori]	GO:0042302	NP_001166729.1, FAA00521.1
TRINITY_DN54338_c0_g1_i1	661	160.614	2.69064E-45	gi|357631326|gb|EHJ78893.1|cuticular protein RR-1 motif 19 [Danaus plexippus]	GO:0042302
TRINITY_DN61178_c5_g1_i2	4034	868.226	0.0	gi|298204367|gb|ADI61832.1|endonuclease-reverse transcriptase [Bombyx mori]	GO:0090305, GO:0003964, GO:0004519, GO:0006278
TRINITY_DN61178_c5_g1_i2	4034	845.114	0.0	gi|298204361|gb|ADI61829.1|endonuclease-reverse transcriptase [Bombyx mori]	GO:0090305, GO:0003964, GO:0004519, GO:0006278
TRINITY_DN61178_c5_g1_i2	4034	707.983	0.0	gi|298204365|gb|ADI61831.1|endonuclease-reverse transcriptase [Bombyx mori]	GO:0090305, GO:0003964, GO:0004519, GO:0006278
TRINITY_DN61178_c5_g1_i2	4034	682.945	0.0	gi|298204363|gb|ADI61830.1|endonuclease-reverse transcriptase [Bombyx mori]	GO:0090305, GO:0003964, GO:0004519, GO:0006278
TRINITY_DN54769_c0_g1_i1	1744	204.912	4.00824E-54	gi|512935522|ref|XP_004933294.1|PREDICTED: uncharacterized protein LOC101736595 [Bombyx mori]	GO:0042626, GO:0055085
TRINITY_DN56929_c0_g2_i1	1039	170.244	2.14102E-47	gi|112984038|ref|NP_001036828.1|larval cuticle protein LCP-22 precursor [Bombyx mori]	GO:0042302
TRINITY_DN56929_c0_g2_i1	1039	147.132	1.22415E-37	gi|914615647|ref|NP_001299095.1|larval cuticle protein LCP-22-like precursor [Papilio xuthus]	GO:0042302
TRINITY_DN56929_c0_g2_i2	1015	167.548	1.50554E-46	gi|112984038|ref|NP_001036828.1|larval cuticle protein LCP-22 precursor [Bombyx mori]	GO:0042302
TRINITY_DN56929_c0_g2_i2	1015	147.902	5.21848E-38	gi|914615647|ref|NP_001299095.1|larval cuticle protein LCP-22-like precursor [Papilio xuthus]	GO:0042302
TRINITY_DN56929_c0_g2_i3	1130	163.696	1.17288E-44	gi|112984038|ref|NP_001036828.1|larval cuticle protein LCP-22 precursor [Bombyx mori]	GO:0042302
TRINITY_DN56929_c0_g2_i3	1130	146.747	2.44749E-37	gi|914615647|ref|NP_001299095.1|larval cuticle protein LCP-22-like precursor [Papilio xuthus]	GO:0042302
TRINITY_DN58498_c4_g1_i2	916	76.2554	1.03703E-13	gi|3121953|sp|Q25504.1|CU16_MANSERecName: Full=Larval cuticle protein 16/17; Flags: Precursor	GO:0042302
TRINITY_DN58498_c4_g1_i2	916	74.3294	5.08829E-13	gi|189031280|gb|ACD74813.1|cuticle protein 4 [Helicoverpa armigera]	GO:0042302
TRINITY_DN58498_c4_g1_i2	916	74.3294	5.39419E-13	gi|3913261|sp|O02443.1|CULP1_HELAMRecName: Full=Larval cuticle protein 1; Flags: Precursor	GO:0042302
TRINITY_DN58498_c4_g1_i3	973	76.2554	1.35345E-13	gi|3121953|sp|Q25504.1|CU16_MANSERecName: Full=Larval cuticle protein 16/17; Flags: Precursor	GO:0042302
TRINITY_DN58498_c4_g1_i3	973	74.3294	6.75316E-13	gi|189031280|gb|ACD74813.1|cuticle protein 4 [Helicoverpa armigera]	GO:0042302
TRINITY_DN58498_c4_g1_i3	973	74.3294	7.16803E-13	gi|3913261|sp|O02443.1|CULP1_HELAMRecName: Full=Larval cuticle protein 1; Flags: Precursor	GO:0042302
TRINITY_DN58498_c4_g1_i4	797	93.2041	5.49425E-20	gi|3121953|sp|Q25504.1|CU16_MANSERecName: Full=Larval cuticle protein 16/17; Flags: Precursor	GO:0042302
TRINITY_DN58498_c4_g1_i4	797	92.8189	9.11259E-20	gi|914614764|ref|NP_001298836.1|larval cuticle protein 1-like precursor [Papilio xuthus]	GO:0042302
TRINITY_DN58498_c4_g1_i5	669	93.2041	3.23181E-20	gi|3121953|sp|Q25504.1|CU16_MANSERecName: Full=Larval cuticle protein 16/17; Flags: Precursor	GO:0042302
TRINITY_DN58498_c4_g1_i5	669	92.8189	4.14346E-20	gi|914614764|ref|NP_001298836.1|larval cuticle protein 1-like precursor [Papilio xuthus]	GO:0042302
TRINITY_DN58498_c4_g1_i8	301	108.612	1.42847E-27	gi|914614764|ref|NP_001298836.1|larval cuticle protein 1-like precursor [Papilio xuthus]	GO:0042302
TRINITY_DN58498_c4_g1_i9	672	93.2041	3.29429E-20	gi|3121953|sp|Q25504.1|CU16_MANSERecName: Full=Larval cuticle protein 16/17; Flags: Precursor	GO:0042302
TRINITY_DN58498_c4_g1_i9	672	92.8189	4.22319E-20	gi|914614764|ref|NP_001298836.1|larval cuticle protein 1-like precursor [Papilio xuthus]	GO:0042302
TRINITY_DN56416_c2_g2_i1	1354	815.068	0.0	gi|357624644|gb|EHJ75346.1|putative dynein beta chain, ciliary [Danaus plexippus]	GO:0008152, GO:0000166, GO:0003777, GO:0030286, GO:0005524, GO:0016887, GO:0007018
TRINITY_DN61997_c5_g4_i1	776	81.2629	4.07199E-14	gi|357629825|gb|EHJ78365.1|spermine oxidase [Danaus plexippus]	GO:0016491, GO:0055114

## Sheet: Table T10S
Supporting table T10S.Functional Annotation of Up-Regulated genes in instar 4
Transcript ID	length	bit-score	eValue	Hit Description	GO Terms
TRINITY_DN63197_c2_g1_i1	659	50.8322	2.3772E-5	gi|156891151|gb|ABU96713.1|diapausin precursor [Spodoptera litura]	GO:0005576, GO:0050832
TRINITY_DN107742_c0_g1_i1	288	182.956	6.97656E-55	gi|918409969|ref|NP_001299654.1|phosphoglycerate mutase 1 [Papilio xuthus]	GO:0008152, GO:0016868, GO:0003824, GO:0004619, GO:0006096, GO:0016853
TRINITY_DN107742_c0_g1_i1	288	179.104	1.75982E-53	gi|914099795|ref|NP_001298470.1|phosphoglycerate mutase 1 [Papilio polytes]	GO:0008152, GO:0016868, GO:0003824, GO:0004619, GO:0006096, GO:0016853
TRINITY_DN107742_c0_g1_i1	288	176.407	1.86915E-52	gi|563354900|gb|AHB50484.1|phosphoglycerate mutase, partial [Mayetiola destructor]	GO:0008152, GO:0016868, GO:0003824, GO:0004619, GO:0006096, GO:0016853
TRINITY_DN102996_c0_g1_i1	534	57.3806	1.5383E-7	gi|322789258|gb|EFZ14594.1|hypothetical protein SINV_08825, partial [Solenopsis invicta]	GO:0003677
TRINITY_DN102996_c0_g1_i1	534	40.817	5.0895E-7	gi|357618507|gb|EHJ71459.1|hypothetical protein KGM_18910 [Danaus plexippus]	GO:0003677, GO:0003676
TRINITY_DN101446_c0_g1_i1	515	161.77	2.59914E-43	gi|363896092|gb|AEW43130.1|UDP-glycosyltransferase UGT40R1 [Helicoverpa armigera]	GO:0008152, GO:0016758, GO:0016740
TRINITY_DN101446_c0_g1_i1	515	147.902	2.43112E-38	gi|630439989|gb|AHY99687.1|UDP-glycosyltransferase 40R2 [Spodoptera littoralis]	GO:0008152, GO:0016757, GO:0016758, GO:0016740
TRINITY_DN101446_c0_g1_i1	515	134.035	2.10381E-33	gi|630439338|gb|AHY99684.1|UDP-glycosyltransferase 40U1 [Spodoptera littoralis]	GO:0008152, GO:0016757, GO:0016758, GO:0016740
TRINITY_DN101446_c0_g1_i1	515	133.265	4.21584E-33	gi|630439921|gb|AHY99686.1|UDP-glycosyltransferase 40R3 [Spodoptera littoralis]	GO:0008152, GO:0016757, GO:0016758, GO:0016740
TRINITY_DN101446_c0_g1_i1	515	130.183	5.1101E-32	gi|363896078|gb|AEW43123.1|UDP-glycosyltransferase UGT40D1 [Helicoverpa armigera]	GO:0008152, GO:0016757, GO:0016758, GO:0016740
TRINITY_DN55553_c1_g2_i1	283	141.354	3.47204E-37	gi|669296888|gb|AII21984.1|odorant degrading enzyme CXE10 [Sesamia inferens]	GO:0008152, GO:0016787
TRINITY_DN55553_c1_g2_i1	283	133.265	3.26875E-34	gi|109502352|gb|ABE01157.2|carboxylesterase [Spodoptera litura]	GO:0008152, GO:0016787
TRINITY_DN55553_c1_g2_i1	283	132.88	4.70212E-34	gi|294846814|gb|ADF43480.1|carboxyl/choline esterase CCE016b [Helicoverpa armigera]	GO:0008152, GO:0016787
TRINITY_DN55553_c1_g2_i1	283	132.494	4.89322E-34	gi|294846812|gb|ADF43479.1|carboxyl/choline esterase CCE016b [Helicoverpa armigera]	GO:0008152, GO:0016787
TRINITY_DN29554_c1_g1_i1	356	113.62	8.05943E-29	gi|56462310|gb|AAV91438.1|hypothetical protein 23 [Lonomia obliqua]	GO:0006164, GO:0004639, GO:0005524
TRINITY_DN54608_c0_g1_i3	1822	825.469	0.0	gi|746873858|gb|AJD81628.1|ionotropic receptor 25a, partial [Helicoverpa assulta]	GO:0045211, GO:0016020, GO:0016021, GO:0035235, GO:0030054, GO:0034220, GO:0005234, GO:0045202, GO:0004970, GO:0006810, GO:0006811, GO:0004872, GO:0005216, GO:0005886
TRINITY_DN54608_c0_g1_i3	1822	813.913	0.0	gi|379070092|gb|AFC91757.1|putative ionotropic receptor IR25a [Cydia pomonella]	GO:0045211, GO:0016020, GO:0016021, GO:0035235, GO:0030054, GO:0034220, GO:0004970, GO:0005234, GO:0045202, GO:0006810, GO:0006811, GO:0004872, GO:0005216, GO:0005886
TRINITY_DN54608_c0_g1_i3	1822	803.127	0.0	gi|357630725|gb|EHJ78658.1|hypothetical protein KGM_04141 [Danaus plexippus]	GO:0045211, GO:0016020, GO:0016021, GO:0035235, GO:0030054, GO:0034220, GO:0045202, GO:0005234, GO:0004970, GO:0006810, GO:0004872, GO:0006811, GO:0005216, GO:0005886
TRINITY_DN54214_c1_g1_i1	1123	296.975	7.09936E-96	gi|668728209|gb|AIH07591.1|glutathione S-transferase sigma 4 [Spodoptera litura]	GO:0008152, GO:0016740
TRINITY_DN54214_c1_g1_i1	1123	295.049	3.72667E-95	gi|160333678|ref|NP_001036994.1|glutathione S-transferase sigma 2 [Bombyx mori]	GO:0008152, GO:0016740	NP_001036994.1, AHC69716.1, BAD91107.1
TRINITY_DN54214_c1_g1_i1	1123	285.804	1.98154E-91	gi|218176143|gb|ACK75952.1|glutathione S-transferase 4 [Choristoneura fumiferana]	GO:0008152, GO:0004364, GO:0016740
TRINITY_DN54214_c1_g1_i1	1123	281.952	6.27176E-90	gi|112983028|ref|NP_001037077.1|glutathione S-transferase sigma 1 [Bombyx mori]	GO:0008152, GO:0016740
TRINITY_DN54214_c1_g1_i1	1123	272.707	1.98033E-86	gi|730322663|gb|AIZ46905.1|glutathione S-transferase sigma 5 [Cnaphalocrocis medinalis]	GO:0008152, GO:0004364, GO:0016740
TRINITY_DN54214_c1_g1_i2	685	134.035	1.30421E-34	gi|668728209|gb|AIH07591.1|glutathione S-transferase sigma 4 [Spodoptera litura]	GO:0008152, GO:0016740
TRINITY_DN54214_c1_g1_i2	685	118.242	1.43353E-28	gi|297340784|gb|ADI32890.1|glutathione S-transferase [Helicoverpa armigera]	GO:0008152, GO:0016740
TRINITY_DN54214_c1_g1_i2	685	117.857	1.60116E-28	gi|380875709|gb|AFF27579.1|glutathione S-transferase S protein [Spodoptera exigua]	GO:0008152, GO:0016740
TRINITY_DN54214_c1_g1_i2	685	117.087	4.14385E-28	gi|334303362|gb|AEG75843.1|glutathione S-transferase s2 protein [Spodoptera litura]	GO:0008152, GO:0004364, GO:0016740
TRINITY_DN54214_c1_g1_i2	685	116.701	4.54265E-28	gi|357628646|gb|EHJ77909.1|glutathione S-transferase 4 [Danaus plexippus]	GO:0008152, GO:0016740
TRINITY_DN94502_c0_g1_i1	624	365.155	4.29103E-121	gi|33086786|gb|AAP92665.1|alpha-amylase 1 [Diatraea saccharalis]	GO:0008152, GO:0003824, GO:0043169, GO:0016798, GO:0005975, GO:0004556, GO:0016787
TRINITY_DN94502_c0_g1_i1	624	365.925	6.86895E-121	gi|357628689|gb|EHJ77932.1|alpha-amylase [Danaus plexippus]	GO:0008152, GO:0003824, GO:0043169, GO:0016787, GO:0004556, GO:0005975, GO:0016798
TRINITY_DN94502_c0_g1_i1	624	362.844	4.1322E-120	gi|33151030|gb|AAP97394.1|alpha-amylase 3 [Diatraea saccharalis]	GO:0008152, GO:0003824, GO:0043169, GO:0016787, GO:0005975, GO:0004556, GO:0016798
TRINITY_DN59112_c0_g1_i1	344	128.642	5.5027E-33	gi|385655191|gb|AFI64315.1|neutral lipase [Helicoverpa armigera]	GO:0008152, GO:0052689, GO:0005576, GO:0016787
TRINITY_DN59112_c0_g1_i1	344	127.102	2.12034E-32	gi|653606837|gb|AIC80930.1|lipase [Antheraea pernyi]	GO:0008152, GO:0052689, GO:0005576
TRINITY_DN59112_c0_g1_i1	344	123.25	6.63307E-31	gi|327420430|gb|AEA76291.1|insect intestinal lipase 6 [Mamestra configurata]	GO:0008152, GO:0052689, GO:0005576, GO:0016787
TRINITY_DN59112_c2_g2_i1	1254	391.734	2.11458E-130	gi|327420430|gb|AEA76291.1|insect intestinal lipase 6 [Mamestra configurata]	GO:0008152, GO:0052689, GO:0005576, GO:0016787
TRINITY_DN59112_c2_g2_i1	1254	384.415	1.73521E-127	gi|653606837|gb|AIC80930.1|lipase [Antheraea pernyi]	GO:0008152, GO:0052689, GO:0005576
TRINITY_DN59112_c2_g2_i6	859	293.123	9.48116E-94	gi|327420430|gb|AEA76291.1|insect intestinal lipase 6 [Mamestra configurata]	GO:0008152, GO:0052689, GO:0005576, GO:0016787
TRINITY_DN57174_c1_g1_i2	1302	488.804	3.98386E-167	gi|512922127|ref|XP_004930044.1|PREDICTED: ornithine aminotransferase, mitochondrial [Bombyx mori]	GO:0008152, GO:0030170, GO:0003824, GO:0008483
TRINITY_DN57174_c2_g1_i2	1853	372.474	3.28404E-120	gi|914614356|ref|NP_001298796.1|sulfotransferase 1C4-like [Papilio xuthus]	GO:0008152, GO:0008146, GO:0016740
TRINITY_DN59794_c0_g2_i2	727	166.777	3.31777E-47	gi|224924538|gb|ACN69215.1|carboxypeptidase 1 [Mamestra configurata]	GO:0004181, GO:0004180, GO:0008270, GO:0006508
TRINITY_DN59794_c0_g2_i2	727	168.703	1.86279E-45	gi|49168687|emb|CAF25189.2|carboxypeptidase precursor [Helicoverpa armigera]	GO:0004181, GO:0004180, GO:0008270, GO:0006508
TRINITY_DN59794_c0_g2_i3	1405	325.479	4.99397E-104	gi|46198284|gb|AAS82585.1|midgut glutamate specific carboxypeptidase [Trichoplusia ni]	GO:0004181, GO:0008270, GO:0004180, GO:0006508
TRINITY_DN54528_c1_g2_i4	565	139.813	3.94511E-46	gi|1708891|sp|P50717.1|LYS_HYPCURecName: Full=Lysozyme; AltName: Full=1,4-beta-N-acetylmuramidase; Flags: Precursor	GO:0008152, GO:0003824, GO:0042742, GO:0003796, GO:0016798, GO:0016787, GO:0019835
TRINITY_DN54528_c1_g2_i4	565	135.576	7.3147E-42	gi|219881450|gb|ACL51928.1|lysozyme precursor [Helicoverpa zea]	GO:0008152, GO:0003796
TRINITY_DN54528_c1_g2_i5	748	219.935	2.15363E-68	gi|1708891|sp|P50717.1|LYS_HYPCURecName: Full=Lysozyme; AltName: Full=1,4-beta-N-acetylmuramidase; Flags: Precursor	GO:0008152, GO:0003824, GO:0042742, GO:0003796, GO:0016798, GO:0016787, GO:0019835
TRINITY_DN54528_c1_g2_i5	748	204.912	1.33428E-62	gi|4097239|gb|AAD00078.1|lysozyme [Heliothis virescens]	GO:0008152, GO:0003796
TRINITY_DN54528_c1_g2_i5	748	204.912	1.76622E-62	gi|219881450|gb|ACL51928.1|lysozyme precursor [Helicoverpa zea]	GO:0008152, GO:0003796
TRINITY_DN77708_c0_g1_i1	451	285.034	6.54692E-93	gi|298400183|gb|ADI81411.1|isocitrate dehydrogenase, partial [Heliconius melpomene melpomene]	GO:0000287, GO:0016616, GO:0046872, GO:0016491, GO:0051287, GO:0006102, GO:0055114, GO:0004450
TRINITY_DN77708_c0_g1_i1	451	285.034	6.91231E-93	gi|298400149|gb|ADI81394.1|isocitrate dehydrogenase, partial [Heliconius melpomene melpomene]	GO:0000287, GO:0016616, GO:0016491, GO:0046872, GO:0051287, GO:0006102, GO:0004450, GO:0055114
TRINITY_DN77708_c0_g1_i1	451	284.648	7.14125E-93	gi|298400151|gb|ADI81395.1|isocitrate dehydrogenase, partial [Heliconius melpomene melpomene]	GO:0000287, GO:0016616, GO:0016491, GO:0046872, GO:0051287, GO:0006102, GO:0055114, GO:0004450
TRINITY_DN77708_c0_g1_i1	451	286.96	1.047E-92	gi|357617387|gb|EHJ70763.1|isocitrate dehydrogenase [Danaus plexippus]	GO:0000287, GO:0016616, GO:0016491, GO:0046872, GO:0051287, GO:0006099, GO:0006102, GO:0004450, GO:0055114
TRINITY_DN60832_c4_g1_i1	277	141.739	4.50585E-41	gi|268306454|gb|ACY95348.1|ribosomal protein S21 [Manduca sexta]	GO:0003735, GO:0030529, GO:0005840, GO:0006412, GO:0005622
TRINITY_DN60832_c4_g1_i1	277	139.428	3.66564E-40	gi|342356367|gb|AEL28842.1|ribosomal protein S21 [Heliconius melpomene cythera]	GO:0003735, GO:0030529, GO:0005840, GO:0006412, GO:0005622
TRINITY_DN60832_c4_g1_i1	277	138.272	1.05099E-39	gi|315115377|gb|ADT80661.1|ribosomal protein S21 [Euphydryas aurinia]	GO:0003735, GO:0030529, GO:0005840, GO:0006412, GO:0005622
TRINITY_DN60832_c4_g1_i1	277	137.502	2.08289E-39	gi|768431992|ref|XP_011557301.1|PREDICTED: 40S ribosomal protein S21 [Plutella xylostella]	GO:0003735, GO:0030529, GO:0005840, GO:0006412, GO:0005622
TRINITY_DN60832_c4_g1_i2	300	162.925	3.83122E-49	gi|268306454|gb|ACY95348.1|ribosomal protein S21 [Manduca sexta]	GO:0003735, GO:0030529, GO:0005840, GO:0006412, GO:0005622
TRINITY_DN60832_c4_g1_i2	300	160.614	3.02812E-48	gi|342356367|gb|AEL28842.1|ribosomal protein S21 [Heliconius melpomene cythera]	GO:0003735, GO:0030529, GO:0005840, GO:0006412, GO:0005622
TRINITY_DN60832_c4_g1_i2	300	159.458	7.07467E-48	gi|315115377|gb|ADT80661.1|ribosomal protein S21 [Euphydryas aurinia]	GO:0003735, GO:0030529, GO:0005840, GO:0006412, GO:0005622
TRINITY_DN60832_c4_g1_i2	300	158.303	1.86283E-47	gi|768431992|ref|XP_011557301.1|PREDICTED: 40S ribosomal protein S21 [Plutella xylostella]	GO:0003735, GO:0030529, GO:0005840, GO:0006412, GO:0005622
TRINITY_DN64053_c8_g1_i1	1369	144.05	2.39657E-35	gi|512907159|ref|XP_004926374.1|PREDICTED: glycine N-methyltransferase-like [Bombyx mori]	GO:0017174, GO:0008168, GO:0016740, GO:0032259
TRINITY_DN64053_c8_g1_i1	1369	135.191	6.22017E-34	gi|389613583|dbj|BAM20126.1|similar to CG6188 [Papilio xuthus]	GO:0017174, GO:0032259
TRINITY_DN64053_c8_g1_i1	1369	137.117	5.72061E-33	gi|357628741|gb|EHJ77953.1|glycine N-methyltransferase-like protein [Danaus plexippus]	GO:0017174, GO:0016740, GO:0008168, GO:0032259
TRINITY_DN64053_c8_g1_i6	1473	143.28	5.25201E-35	gi|512907159|ref|XP_004926374.1|PREDICTED: glycine N-methyltransferase-like [Bombyx mori]	GO:0017174, GO:0008168, GO:0016740, GO:0032259
TRINITY_DN64053_c8_g1_i6	1473	134.806	1.01831E-33	gi|389613583|dbj|BAM20126.1|similar to CG6188 [Papilio xuthus]	GO:0017174, GO:0032259
TRINITY_DN64053_c8_g1_i6	1473	136.346	1.63585E-32	gi|357628741|gb|EHJ77953.1|glycine N-methyltransferase-like protein [Danaus plexippus]	GO:0017174, GO:0016740, GO:0008168, GO:0032259
TRINITY_DN64083_c0_g1_i1	752	167.933	1.6021E-44	gi|156968285|gb|ABU98614.1|alpha-amylase [Helicoverpa armigera]	GO:0008152, GO:0003824, GO:0043169, GO:0004556, GO:0005975, GO:0016798, GO:0016787
TRINITY_DN64083_c0_g1_i1	752	163.696	9.61633E-44	gi|435557|gb|AAA03641.1|alpha-amylase, partial [Ostrinia nubilalis]	GO:0008152, GO:0003824, GO:0043169, GO:0016798, GO:0016787, GO:0004556, GO:0005975
TRINITY_DN64083_c0_g1_i1	752	164.466	3.09482E-43	gi|33151030|gb|AAP97394.1|alpha-amylase 3 [Diatraea saccharalis]	GO:0008152, GO:0003824, GO:0043169, GO:0016787, GO:0005975, GO:0004556, GO:0016798
TRINITY_DN64083_c0_g1_i1	752	163.31	7.55739E-43	gi|327420466|gb|AEA76309.1|alpha-amylase [Mamestra configurata]	GO:0008152, GO:0003824, GO:0043169, GO:0016787, GO:0016798, GO:0004556, GO:0005975
TRINITY_DN64083_c0_g1_i1	752	161.77	2.60719E-42	gi|33151028|gb|AAP97393.1|alpha-amylase 2 [Diatraea saccharalis]	GO:0008152, GO:0003824, GO:0043169, GO:0016787, GO:0005975, GO:0004556, GO:0016798
TRINITY_DN64083_c0_g1_i3	611	167.933	3.52945E-45	gi|156968285|gb|ABU98614.1|alpha-amylase [Helicoverpa armigera]	GO:0008152, GO:0003824, GO:0043169, GO:0004556, GO:0005975, GO:0016798, GO:0016787
TRINITY_DN64083_c0_g1_i3	611	163.696	2.1518E-44	gi|435557|gb|AAA03641.1|alpha-amylase, partial [Ostrinia nubilalis]	GO:0008152, GO:0003824, GO:0043169, GO:0016798, GO:0016787, GO:0004556, GO:0005975
TRINITY_DN64083_c0_g1_i3	611	164.466	6.91087E-44	gi|33151030|gb|AAP97394.1|alpha-amylase 3 [Diatraea saccharalis]	GO:0008152, GO:0003824, GO:0043169, GO:0016787, GO:0005975, GO:0004556, GO:0016798
TRINITY_DN64083_c0_g1_i3	611	163.31	1.69474E-43	gi|327420466|gb|AEA76309.1|alpha-amylase [Mamestra configurata]	GO:0008152, GO:0003824, GO:0043169, GO:0016787, GO:0016798, GO:0004556, GO:0005975
TRINITY_DN64083_c0_g1_i3	611	161.77	5.88096E-43	gi|33151028|gb|AAP97393.1|alpha-amylase 2 [Diatraea saccharalis]	GO:0008152, GO:0003824, GO:0043169, GO:0016787, GO:0005975, GO:0004556, GO:0016798
TRINITY_DN64083_c0_g1_i4	2187	847.04	0.0	gi|156968285|gb|ABU98614.1|alpha-amylase [Helicoverpa armigera]	GO:0008152, GO:0003824, GO:0043169, GO:0004556, GO:0005975, GO:0016798, GO:0016787
TRINITY_DN64083_c0_g1_i4	2187	840.877	0.0	gi|290560875|ref|NP_001166624.1|alpha-amylase precursor [Bombyx mori]	GO:0008152, GO:0003824, GO:0043169, GO:0005975, GO:0016798, GO:0004556, GO:0016787
TRINITY_DN64083_c0_g1_i4	2187	840.491	0.0	gi|327420466|gb|AEA76309.1|alpha-amylase [Mamestra configurata]	GO:0008152, GO:0003824, GO:0043169, GO:0016787, GO:0016798, GO:0004556, GO:0005975
TRINITY_DN64083_c0_g1_i4	2187	830.091	0.0	gi|33086786|gb|AAP92665.1|alpha-amylase 1 [Diatraea saccharalis]	GO:0008152, GO:0003824, GO:0043169, GO:0016798, GO:0005975, GO:0004556, GO:0016787
TRINITY_DN64083_c0_g1_i5	681	132.109	5.91344E-32	gi|156968285|gb|ABU98614.1|alpha-amylase [Helicoverpa armigera]	GO:0008152, GO:0003824, GO:0043169, GO:0004556, GO:0005975, GO:0016798, GO:0016787
TRINITY_DN64083_c0_g1_i5	681	129.413	4.53226E-31	gi|33151030|gb|AAP97394.1|alpha-amylase 3 [Diatraea saccharalis]	GO:0008152, GO:0003824, GO:0043169, GO:0016787, GO:0005975, GO:0004556, GO:0016798
TRINITY_DN64083_c0_g1_i5	681	129.028	7.41895E-31	gi|33151028|gb|AAP97393.1|alpha-amylase 2 [Diatraea saccharalis]	GO:0008152, GO:0003824, GO:0043169, GO:0016787, GO:0005975, GO:0004556, GO:0016798
TRINITY_DN64083_c0_g1_i5	681	127.872	1.77995E-30	gi|327420466|gb|AEA76309.1|alpha-amylase [Mamestra configurata]	GO:0008152, GO:0003824, GO:0043169, GO:0016787, GO:0016798, GO:0004556, GO:0005975
TRINITY_DN64083_c0_g1_i5	681	125.561	5.83097E-30	gi|435557|gb|AAA03641.1|alpha-amylase, partial [Ostrinia nubilalis]	GO:0008152, GO:0003824, GO:0043169, GO:0016798, GO:0016787, GO:0004556, GO:0005975
TRINITY_DN53799_c0_g1_i2	775	313.923	3.75875E-104	gi|512894212|ref|XP_004923378.1|PREDICTED: insecticyanin-A-like [Bombyx mori]	GO:0031409
TRINITY_DN53799_c0_g1_i2	775	296.204	3.86216E-97	gi|357603994|gb|EHJ64000.1|Bombyrin [Danaus plexippus]	GO:0031409, GO:0005576
TRINITY_DN52333_c0_g2_i1	666	86.6557	8.56304E-17	gi|239789830|dbj|BAH71514.1|ACYPI007791 [Acyrthosiphon pisum]	GO:0008152, GO:0016491, GO:0055114
TRINITY_DN57563_c0_g1_i1	400	134.42	3.09291E-34	gi|385655187|gb|AFI64313.1|acidic lipase [Helicoverpa armigera]	GO:0006629, GO:0016042, GO:0016787, GO:0016788
TRINITY_DN57563_c1_g1_i2	1367	378.252	4.44621E-123	gi|385655187|gb|AFI64313.1|acidic lipase [Helicoverpa armigera]	GO:0006629, GO:0016042, GO:0016787, GO:0016788
TRINITY_DN57563_c1_g1_i3	1418	257.299	3.75006E-76	gi|385655187|gb|AFI64313.1|acidic lipase [Helicoverpa armigera]	GO:0006629, GO:0016042, GO:0016787, GO:0016788
TRINITY_DN62896_c0_g1_i1	423	261.536	1.02189E-82	gi|914614318|ref|NP_001299206.1|short/branched chain specific acyl-CoA dehydrogenase, mitochondrial [Papilio xuthus]	GO:0008152, GO:0016627, GO:0016491, GO:0050660, GO:0055114, GO:0003995
TRINITY_DN62896_c0_g1_i1	423	254.218	1.83773E-82	gi|348019719|gb|AEP43801.1|acyl-CoA dehydrogenase [Biston betularia]	GO:0008152, GO:0016627, GO:0055114, GO:0003995
TRINITY_DN62896_c1_g1_i1	413	275.789	2.50002E-88	gi|914614318|ref|NP_001299206.1|short/branched chain specific acyl-CoA dehydrogenase, mitochondrial [Papilio xuthus]	GO:0008152, GO:0016627, GO:0016491, GO:0050660, GO:0055114, GO:0003995
TRINITY_DN53541_c2_g1_i1	553	64.3142	7.26361E-9	gi|682122014|gb|AIN34702.1|fatty alcohol acetyltransferase [Agrotis segetum]	GO:0008152, GO:0016740
TRINITY_DN61018_c1_g2_i2	926	288.115	1.76374E-93	gi|914615342|ref|NP_001298805.1|39S ribosomal protein L32, mitochondrial [Papilio xuthus]	GO:0003735, GO:0015934, GO:0005840, GO:0006412
TRINITY_DN61072_c0_g4_i1	1151	441.425	2.20565E-150	gi|385655181|gb|AFI64310.1|neutral lipase [Helicoverpa armigera]	GO:0008152, GO:0052689, GO:0005576, GO:0016787
TRINITY_DN61072_c0_g4_i1	1151	421.779	1.25565E-142	gi|385655189|gb|AFI64314.1|neutral lipase [Helicoverpa armigera]	GO:0008152, GO:0052689, GO:0005576, GO:0016787
TRINITY_DN61072_c0_g4_i2	1017	269.24	1.01218E-83	gi|385655181|gb|AFI64310.1|neutral lipase [Helicoverpa armigera]	GO:0008152, GO:0052689, GO:0005576, GO:0016787
TRINITY_DN61072_c0_g4_i2	1017	247.669	2.84656E-75	gi|385655189|gb|AFI64314.1|neutral lipase [Helicoverpa armigera]	GO:0008152, GO:0052689, GO:0005576, GO:0016787
TRINITY_DN61072_c0_g4_i2	1017	242.276	5.88532E-75	gi|357603361|gb|EHJ63726.1|lipase [Danaus plexippus]	GO:0008152, GO:0052689, GO:0005576, GO:0016787
TRINITY_DN43633_c0_g1_i1	770	275.018	6.2008E-89	gi|668728209|gb|AIH07591.1|glutathione S-transferase sigma 4 [Spodoptera litura]	GO:0008152, GO:0016740
TRINITY_DN43633_c0_g1_i1	770	272.707	4.99822E-88	gi|160333678|ref|NP_001036994.1|glutathione S-transferase sigma 2 [Bombyx mori]	GO:0008152, GO:0016740	NP_001036994.1, AHC69716.1, BAD91107.1
TRINITY_DN43633_c0_g1_i1	770	261.536	1.027E-83	gi|112983028|ref|NP_001037077.1|glutathione S-transferase sigma 1 [Bombyx mori]	GO:0008152, GO:0016740
TRINITY_DN43633_c0_g1_i1	770	259.996	4.90366E-83	gi|218176143|gb|ACK75952.1|glutathione S-transferase 4 [Choristoneura fumiferana]	GO:0008152, GO:0004364, GO:0016740
TRINITY_DN43633_c0_g1_i1	770	255.758	2.19148E-81	gi|822092675|ref|NP_001296005.1|glutathione S-transferase 2-like [Plutella xylostella]	GO:0008152, GO:0016740
TRINITY_DN43633_c0_g1_i2	430	135.191	3.12009E-36	gi|668728209|gb|AIH07591.1|glutathione S-transferase sigma 4 [Spodoptera litura]	GO:0008152, GO:0016740
TRINITY_DN43633_c0_g1_i2	430	119.013	6.07791E-30	gi|297340784|gb|ADI32890.1|glutathione S-transferase [Helicoverpa armigera]	GO:0008152, GO:0016740
TRINITY_DN43633_c0_g1_i2	430	118.627	8.41209E-30	gi|380875709|gb|AFF27579.1|glutathione S-transferase S protein [Spodoptera exigua]	GO:0008152, GO:0016740
TRINITY_DN43633_c0_g1_i2	430	117.472	1.80238E-29	gi|357628646|gb|EHJ77909.1|glutathione S-transferase 4 [Danaus plexippus]	GO:0008152, GO:0016740
TRINITY_DN43633_c0_g1_i2	430	117.472	2.23256E-29	gi|334303362|gb|AEG75843.1|glutathione S-transferase s2 protein [Spodoptera litura]	GO:0008152, GO:0004364, GO:0016740
TRINITY_DN34423_c0_g1_i1	336	178.718	2.86161E-51	gi|357626315|gb|EHJ76446.1|hypothetical protein KGM_22554 [Danaus plexippus]	GO:0016042, GO:0006629, GO:0016787, GO:0016788
TRINITY_DN53448_c0_g2_i1	1507	84.3445	2.02391E-15	gi|1245958|gb|AAB35742.1|growth-blocking peptide [Mythimna separata]	GO:0005615, GO:0008083, GO:0051781, GO:0035099, GO:0032225, GO:0005575, GO:0005125
TRINITY_DN53448_c0_g2_i1	1507	84.3445	2.12976E-15	gi|119370498|sp|Q27913.2|GBP_MYTSERecName: Full=Growth-blocking peptide, long form; Short=GBP; Contains: RecName: Full=Growth-blocking peptide, short form; Flags: Precursor [Mythimna separata]	GO:0005615, GO:0008083, GO:0051781, GO:0035099, GO:0032225, GO:0005575, GO:0005125
TRINITY_DN59505_c3_g2_i3	546	244.973	2.29461E-74	gi|4583515|gb|AAD25104.1|cytochrome P450 CYP9A1v2 [Heliothis virescens]	GO:0005506, GO:0016491, GO:0016705, GO:0046872, GO:0020037, GO:0055114, GO:0004497
TRINITY_DN59505_c3_g2_i3	546	244.202	3.99906E-74	gi|657941389|gb|AID54906.1|cytochrome P450 CYP9A3 [Helicoverpa armigera]	GO:0005506, GO:0046872, GO:0016491, GO:0016705, GO:0020037, GO:0055114, GO:0004497
TRINITY_DN59505_c3_g2_i3	546	242.276	1.36142E-73	gi|343113718|gb|AEL87781.1|cytochrome P450 [Spodoptera litura]	GO:0005506, GO:0046872, GO:0016705, GO:0016491, GO:0020037, GO:0055114, GO:0004497
TRINITY_DN59505_c3_g2_i3	546	239.195	2.86344E-72	gi|1256567|gb|AAC25787.1|cytochrome P-450 [Heliothis virescens]	GO:0005506, GO:0016491, GO:0016705, GO:0046872, GO:0020037, GO:0055114, GO:0004497
TRINITY_DN59505_c3_g2_i11	731	261.151	1.05541E-79	gi|657941389|gb|AID54906.1|cytochrome P450 CYP9A3 [Helicoverpa armigera]	GO:0005506, GO:0046872, GO:0016491, GO:0016705, GO:0020037, GO:0055114, GO:0004497
TRINITY_DN59505_c3_g2_i11	731	258.455	1.23122E-78	gi|4583515|gb|AAD25104.1|cytochrome P450 CYP9A1v2 [Heliothis virescens]	GO:0005506, GO:0016491, GO:0016705, GO:0046872, GO:0020037, GO:0055114, GO:0004497
TRINITY_DN59505_c3_g2_i11	731	256.914	5.41123E-78	gi|1256567|gb|AAC25787.1|cytochrome P-450 [Heliothis virescens]	GO:0005506, GO:0016491, GO:0016705, GO:0046872, GO:0020037, GO:0055114, GO:0004497
TRINITY_DN59505_c3_g2_i11	731	255.373	1.08569E-77	gi|343113718|gb|AEL87781.1|cytochrome P450 [Spodoptera litura]	GO:0005506, GO:0046872, GO:0016705, GO:0016491, GO:0020037, GO:0055114, GO:0004497
TRINITY_DN62015_c7_g2_i5	3852	493.812	4.84335E-157	gi|657941375|gb|AID54899.1|cytochrome P450 CYP6B43 [Helicoverpa armigera]	GO:0005506, GO:0046872, GO:0016491, GO:0016705, GO:0020037, GO:0055114, GO:0004497
TRINITY_DN62015_c7_g2_i5	3852	469.159	8.42279E-148	gi|514853060|gb|AGO62004.1|cytochrome P450 CYP6B50 [Spodoptera frugiperda]	GO:0005506, GO:0016491, GO:0016705, GO:0046872, GO:0020037, GO:0055114, GO:0004497
TRINITY_DN62015_c7_g2_i5	3852	447.203	2.50366E-139	gi|291464081|gb|ADE05578.1|cytochrome P450 6B45 [Manduca sexta]	GO:0005506, GO:0046872, GO:0016705, GO:0016491, GO:0020037, GO:0055114, GO:0004497
TRINITY_DN63188_c2_g2_i1	1585	627.091	0.0	gi|659495092|gb|AID66657.1|desaturase [Agrotis segetum]	GO:0016491, GO:0016717, GO:0006629, GO:0016021, GO:0055114, GO:0006633
TRINITY_DN63188_c2_g2_i1	1585	624.394	0.0	gi|525338032|gb|AGR49313.1|acyl-CoA desaturase NPVE [Agrotis ipsilon]	GO:0016491, GO:0016717, GO:0006629, GO:0016021, GO:0055114, GO:0006633
TRINITY_DN63188_c2_g2_i1	1585	622.854	0.0	gi|27151870|gb|AAM28484.2|AF482909_1acyl-CoA desaturase HassNPVE [Helicoverpa assulta]	GO:0016491, GO:0016717, GO:0006629, GO:0016021, GO:0055114, GO:0006633
TRINITY_DN63188_c2_g2_i1	1585	621.698	0.0	gi|669296802|gb|AII21941.1|desaturase 2 [Sesamia inferens]	GO:0016491, GO:0016717, GO:0006629, GO:0016021, GO:0055114, GO:0006633
TRINITY_DN63188_c2_g2_i2	1731	609.372	0.0	gi|659495092|gb|AID66657.1|desaturase [Agrotis segetum]	GO:0016491, GO:0016717, GO:0006629, GO:0016021, GO:0055114, GO:0006633
TRINITY_DN63188_c2_g2_i2	1731	607.831	0.0	gi|525338032|gb|AGR49313.1|acyl-CoA desaturase NPVE [Agrotis ipsilon]	GO:0016491, GO:0016717, GO:0006629, GO:0016021, GO:0055114, GO:0006633
TRINITY_DN63188_c2_g2_i2	1731	607.06	0.0	gi|27151870|gb|AAM28484.2|AF482909_1acyl-CoA desaturase HassNPVE [Helicoverpa assulta]	GO:0016491, GO:0016717, GO:0006629, GO:0016021, GO:0055114, GO:0006633
TRINITY_DN63188_c2_g2_i2	1731	604.364	0.0	gi|10765101|gb|AAF81790.2|AF272345_1acyl-CoA delta-9 desaturase [Helicoverpa zea]	GO:0016491, GO:0016717, GO:0006629, GO:0016021, GO:0055114, GO:0006633
TRINITY_DN63188_c2_g2_i3	1243	300.442	1.65428E-94	gi|659495092|gb|AID66657.1|desaturase [Agrotis segetum]	GO:0016491, GO:0016717, GO:0006629, GO:0016021, GO:0055114, GO:0006633
TRINITY_DN63188_c2_g2_i3	1243	296.975	3.48648E-93	gi|514256360|gb|AGO45841.1|acyl-CoA desaturase HvirNPVE [Heliothis virescens]	GO:0016491, GO:0016717, GO:0006629, GO:0016021, GO:0055114, GO:0006633
TRINITY_DN63188_c2_g2_i3	1243	296.59	4.76377E-93	gi|460421968|gb|AGH12218.1|delta 9 desaturase [Spodoptera litura]	GO:0016491, GO:0016717, GO:0006629, GO:0016021, GO:0055114, GO:0006633
TRINITY_DN63188_c2_g2_i3	1243	296.59	5.47185E-93	gi|525338032|gb|AGR49313.1|acyl-CoA desaturase NPVE [Agrotis ipsilon]	GO:0016491, GO:0016717, GO:0006629, GO:0016021, GO:0055114, GO:0006633
TRINITY_DN63188_c2_g2_i6	1260	300.442	1.94073E-94	gi|659495092|gb|AID66657.1|desaturase [Agrotis segetum]	GO:0016491, GO:0016717, GO:0006629, GO:0016021, GO:0055114, GO:0006633
TRINITY_DN63188_c2_g2_i6	1260	296.975	4.08704E-93	gi|514256360|gb|AGO45841.1|acyl-CoA desaturase HvirNPVE [Heliothis virescens]	GO:0016491, GO:0016717, GO:0006629, GO:0016021, GO:0055114, GO:0006633
TRINITY_DN63188_c2_g2_i6	1260	296.59	5.58392E-93	gi|460421968|gb|AGH12218.1|delta 9 desaturase [Spodoptera litura]	GO:0016491, GO:0016717, GO:0006629, GO:0016021, GO:0055114, GO:0006633
TRINITY_DN63188_c2_g2_i6	1260	296.59	6.41373E-93	gi|525338032|gb|AGR49313.1|acyl-CoA desaturase NPVE [Agrotis ipsilon]	GO:0016491, GO:0016717, GO:0006629, GO:0016021, GO:0055114, GO:0006633
TRINITY_DN60297_c2_g1_i1	1353	853.973	0.0	gi|3523103|gb|AAC34256.1|prophenoloxidase [Hyphantria cunea]	GO:0008152, GO:0046872, GO:0016491, GO:0055114
TRINITY_DN60297_c2_g1_i1	1353	822.772	0.0	gi|71897460|gb|AAZ52554.1|prophenoloxidase subunit 2 [Helicoverpa armigera]	GO:0008152, GO:0046872, GO:0016491, GO:0055114
TRINITY_DN60297_c2_g1_i1	1353	811.601	0.0	gi|154126219|gb|ABS59653.1|prophenoloxidase [Spodoptera exigua]	GO:0008152, GO:0016491, GO:0046872, GO:0055114
TRINITY_DN60297_c2_g1_i1	1353	811.216	0.0	gi|121955993|gb|ABM65701.1|prophenoloxidase-2 [Heliothis virescens]	GO:0008152, GO:0004503, GO:0046872, GO:0016491, GO:0055114
TRINITY_DN60297_c2_g1_i1	1353	800.816	0.0	gi|443609455|dbj|BAM76812.1|prophenoloxidase 2 [Mythimna separata]	GO:0008152, GO:0016491, GO:0046872, GO:0055114
TRINITY_DN63848_c3_g2_i1	1822	248.825	2.04389E-74	gi|822092701|ref|NP_001296061.1|glutathione S-transferase-like [Plutella xylostella]	GO:0008152, GO:0016740
TRINITY_DN63848_c3_g2_i1	1822	248.825	2.17602E-74	gi|6671050|gb|AAF23078.1|AF128867_1glutathione S-transferase [Choristoneura fumiferana]	GO:0008152, GO:0016740, GO:0004364
TRINITY_DN63848_c3_g2_i1	1822	248.825	2.4736E-74	gi|668728211|gb|AIH07592.1|glutathione S-transferase sigma 5 [Spodoptera litura]	GO:0008152, GO:0016740
TRINITY_DN63848_c3_g2_i1	1822	247.284	7.72604E-74	gi|914614411|ref|NP_001299208.1|glutathione S-transferase-like [Papilio xuthus]	GO:0008152, GO:0016740
TRINITY_DN63848_c3_g2_i2	1110	248.825	3.87361E-77	gi|822092701|ref|NP_001296061.1|glutathione S-transferase-like [Plutella xylostella]	GO:0008152, GO:0016740
TRINITY_DN63848_c3_g2_i2	1110	248.825	4.13221E-77	gi|6671050|gb|AAF23078.1|AF128867_1glutathione S-transferase [Choristoneura fumiferana]	GO:0008152, GO:0016740, GO:0004364
TRINITY_DN63848_c3_g2_i2	1110	248.825	4.70353E-77	gi|668728211|gb|AIH07592.1|glutathione S-transferase sigma 5 [Spodoptera litura]	GO:0008152, GO:0016740
TRINITY_DN63848_c3_g2_i2	1110	247.284	1.50679E-76	gi|914614411|ref|NP_001299208.1|glutathione S-transferase-like [Papilio xuthus]	GO:0008152, GO:0016740
TRINITY_DN63848_c3_g2_i3	731	70.0922	3.48397E-11	gi|6671050|gb|AAF23078.1|AF128867_1glutathione S-transferase [Choristoneura fumiferana]	GO:0008152, GO:0016740, GO:0004364
TRINITY_DN63848_c3_g2_i3	731	66.2402	8.21996E-10	gi|668728211|gb|AIH07592.1|glutathione S-transferase sigma 5 [Spodoptera litura]	GO:0008152, GO:0016740
TRINITY_DN63819_c1_g2_i1	1042	384.415	1.11948E-127	gi|14028769|gb|AAK52495.1|AF361483_1chymotrypsin inhibitor CI-8A [Bombyx mori]	GO:0005615	AAK52495.1
TRINITY_DN63819_c1_g2_i1	1042	370.548	3.58293E-122	gi|112983471|ref|NP_001037530.1|antichymotrypsin-1 precursor [Bombyx mori]	GO:0005615, GO:0004867, GO:0005576, GO:0030414, GO:0010951, GO:0010466	NP_001037530.1, BAA02995.1, Q03383.1
TRINITY_DN59229_c1_g1_i3	795	90.5077	2.92147E-18	gi|45476805|sp|P60607.1|CHB3_LYMDIRecName: Full=Chorion class B protein Ld34; Flags: Precursor [Lymantria dispar]	GO:0007275, GO:0005213, GO:0042600, GO:0007304
TRINITY_DN59229_c1_g1_i3	795	88.5817	1.38677E-17	gi|1168928|sp|P43515.1|CHB1_LYMDIRecName: Full=Chorion class B protein Ld10; Flags: Precursor [Lymantria dispar]	GO:0007275, GO:0042600, GO:0005213, GO:0007304
TRINITY_DN59954_c1_g1_i2	1405	542.732	0.0	gi|171740915|gb|ACB54952.1|putative gram negative bacteria-binding protein precursor [Helicoverpa armigera]	GO:0004553, GO:0005975
TRINITY_DN59954_c1_g1_i2	1405	541.191	0.0	gi|156968299|gb|ABU98621.1|beta-1,3-glucanase [Helicoverpa armigera]	GO:0004553, GO:0005975
TRINITY_DN59954_c1_g1_i2	1405	534.643	0.0	gi|359801466|gb|AEV66278.1|beta-1,3-glucanase [Heliconius melpomene cythera]	GO:0004553, GO:0005975
TRINITY_DN59954_c1_g1_i3	1314	676.396	0.0	gi|171740915|gb|ACB54952.1|putative gram negative bacteria-binding protein precursor [Helicoverpa armigera]	GO:0004553, GO:0005975
TRINITY_DN59954_c1_g1_i3	1314	674.085	0.0	gi|156968299|gb|ABU98621.1|beta-1,3-glucanase [Helicoverpa armigera]	GO:0004553, GO:0005975
TRINITY_DN59954_c1_g1_i3	1314	669.848	0.0	gi|225791045|gb|ABR28478.2|beta-1,3-glucanase [Spodoptera frugiperda]	GO:0004553, GO:0005975
TRINITY_DN59954_c1_g1_i3	1314	669.463	0.0	gi|208972515|gb|ACI32818.1|beta-1,3-glucanase [Spodoptera littoralis]	GO:0004553, GO:0005975
TRINITY_DN57858_c1_g1_i1	458	73.559	5.03897E-13	gi|224495116|gb|ACN52067.1|insect intestinal mucin 3 [Mamestra configurata]	GO:0008061, GO:0006030, GO:0005576
TRINITY_DN54017_c0_g2_i1	292	145.976	1.16683E-41	gi|914099292|ref|NP_001298360.1|iron-sulfur cluster assembly scaffold protein IscU [Papilio polytes]	GO:0005506, GO:0016226, GO:0051536
TRINITY_DN62516_c6_g1_i3	1781	363.999	8.42607E-114	gi|357611097|gb|EHJ67311.1|scavenger receptor SR-C-like protein [Danaus plexippus]	GO:0006955, GO:0016020, GO:0005044, GO:0030247, GO:0006898
TRINITY_DN62516_c6_g1_i3	1781	354.755	9.78186E-110	gi|82880638|gb|ABB92836.1|scavenger receptor SR-C-like protein [Spodoptera frugiperda]	GO:0006955, GO:0016020, GO:0005044, GO:0030247, GO:0006898
TRINITY_DN57326_c1_g1_i4	720	170.629	5.96316E-48	gi|357612976|gb|EHJ68256.1|hypothetical protein KGM_02959 [Danaus plexippus]	GO:0008152, GO:0008080
TRINITY_DN56649_c1_g6_i3	456	181.8	8.4902E-52	gi|63103163|gb|AAY33487.1|farnesyl diphosphate synthase [Mythimna unipuncta]	GO:0008299, GO:0016740
TRINITY_DN56649_c1_g6_i3	456	181.03	2.03818E-51	gi|5678609|emb|CAA08918.2|dimethylallyltransferase [Agrotis ipsilon]	GO:0008299, GO:0004161, GO:0016740
TRINITY_DN56649_c1_g6_i3	456	179.874	5.66863E-51	gi|146424706|dbj|BAF62113.1|farnesyl diphosphate synthase [Bombyx mori]	GO:0004337, GO:0004161, GO:0008299, GO:0016740	BAF62113.1
TRINITY_DN56649_c1_g6_i3	456	179.489	6.7812E-51	gi|112983458|ref|NP_001036889.1|farnesyl pyrophosphate syntase [Bombyx mori]	GO:0008299, GO:0016740	NP_001036889.1, BAB69490.1
TRINITY_DN56154_c7_g1_i1	1393	216.083	1.56503E-62	gi|237700823|gb|ACR15995.1|serine protease 5 [Mamestra configurata]	GO:0008233, GO:0006508, GO:0004252, GO:0008236, GO:0016787
TRINITY_DN56154_c7_g1_i1	1393	211.075	1.31437E-60	gi|512920011|ref|XP_004929525.1|PREDICTED: trypsin, alkaline C-like [Bombyx mori]	GO:0008233, GO:0006508, GO:0004252, GO:0008236, GO:0016787
TRINITY_DN56154_c7_g1_i1	1393	210.305	2.47718E-60	gi|397910050|gb|AFO68325.1|trypsin [Heliothis virescens]	GO:0008233, GO:0006508, GO:0004252, GO:0008236, GO:0016787
TRINITY_DN56154_c7_g1_i1	1393	209.92	3.32949E-60	gi|156968295|gb|ABU98619.1|protease [Helicoverpa armigera]	GO:0008233, GO:0006508, GO:0008236, GO:0004252, GO:0016787
TRINITY_DN56154_c7_g1_i1	1393	207.994	2.0894E-59	gi|51094376|gb|AAT95356.1|trypsin III precursor [Sesamia nonagrioides]	GO:0008233, GO:0006508, GO:0008236, GO:0004252, GO:0016787
TRINITY_DN45951_c0_g3_i1	540	266.544	5.35718E-88	gi|913305304|ref|XP_013183055.1|PREDICTED: ubiquitin-60S ribosomal protein L40 [Amyelois transitella]	GO:0003735, GO:0005840, GO:0006412
TRINITY_DN45951_c0_g3_i1	540	265.774	1.2546E-87	gi|914097682|ref|NP_001298487.1|ubiquitin-60S ribosomal protein L40 [Papilio polytes]	GO:0003735, GO:0005840, GO:0006412
TRINITY_DN45951_c0_g3_i1	540	265.003	2.11799E-87	gi|315115459|gb|ADT80702.1|ribosomal protein L40 [Euphydryas aurinia]	GO:0003735, GO:0005840, GO:0006412
TRINITY_DN45951_c0_g3_i1	540	265.003	2.21246E-87	gi|23306794|gb|AAN15743.1|ubiquitin-53aa extension protein [Spodoptera exigua]	GO:0003735, GO:0005840, GO:0006412
TRINITY_DN45951_c0_g3_i1	540	264.618	3.10275E-87	gi|110589533|gb|ABG77272.1|ubiquitin-53aa extension protein [Pieris rapae]	GO:0003735, GO:0005840, GO:0006412
TRINITY_DN63959_c3_g1_i3	2134	638.647	0.0	gi|114052573|ref|NP_001040481.1|phosphoribosyl pyrophosphate synthetase [Bombyx mori]	GO:0000287, GO:0004749, GO:0009156, GO:0009165, GO:0044249	NP_001040481.1, ABF51477.1
TRINITY_DN63959_c3_g1_i3	2134	615.535	0.0	gi|357618907|gb|EHJ71697.1|phosphoribosyl pyrophosphate synthetase [Danaus plexippus]	GO:0000287, GO:0004749, GO:0009156, GO:0009165, GO:0044249
TRINITY_DN57079_c4_g3_i1	201	85.1149	4.48239E-19	gi|917955420|ref|NP_001299749.1|V-type proton ATPase subunit G [Papilio xuthus]	GO:0055085, GO:0015992, GO:0016471, GO:0016820
TRINITY_DN57079_c4_g3_i1	201	83.9593	1.31613E-18	gi|114053231|ref|NP_001040287.1|vacuolar ATP synthase subunit G [Bombyx mori]	GO:0055085, GO:0015992, GO:0016471, GO:0016820	ABD36373.1, NP_001040287.1
TRINITY_DN57079_c4_g3_i1	201	83.5741	2.2907E-18	gi|914096515|ref|NP_001298525.1|V-type proton ATPase subunit G [Papilio polytes]	GO:0055085, GO:0015992, GO:0016471, GO:0016820
TRINITY_DN57079_c4_g3_i1	201	82.4185	5.03792E-18	gi|357619815|gb|EHJ72244.1|vacuolar ATP synthase subunit G [Danaus plexippus]	GO:0055085, GO:0015992, GO:0016471, GO:0016820
TRINITY_DN60788_c0_g1_i2	744	239.58	5.86878E-72	gi|357613848|gb|EHJ68746.1|hypothetical protein KGM_02268 [Danaus plexippus]	GO:0008152, GO:0030170, GO:0003824, GO:0008483
TRINITY_DN60544_c0_g1_i1	425	257.684	4.51474E-79	gi|113208385|dbj|BAF03555.1|heat shock protein 70 [Mamestra brassicae]	GO:0000166, GO:0005524
TRINITY_DN64139_c1_g2_i7	784	196.052	1.9277E-57	gi|512927191|ref|XP_004931273.1|PREDICTED: tropinone reductase 2-like [Bombyx mori]	GO:0008152, GO:0016491, GO:0055114
TRINITY_DN64139_c1_g2_i7	784	192.2	6.66882E-56	gi|225712050|gb|ACO11871.1|3-oxoacyl-acyl-carrier-protein reductase [Lepeophtheirus salmonis]	GO:0008152, GO:0016491, GO:0055114
TRINITY_DN58583_c2_g1_i2	896	166.392	2.38673E-47	gi|357624151|gb|EHJ75030.1|putative small nuclear ribonucleoprotein, core [Danaus plexippus]	GO:0030529, GO:0019013
TRINITY_DN58583_c4_g1_i1	472	166.392	2.3181E-49	gi|357624151|gb|EHJ75030.1|putative small nuclear ribonucleoprotein, core [Danaus plexippus]	GO:0030529, GO:0019013
TRINITY_DN51965_c0_g1_i1	908	248.44	2.5203E-77	gi|7862150|gb|AAF70499.1|AF255341_13-dehydroecdysone 3alpha-reductase [Spodoptera littoralis]	GO:0008152, GO:0016491, GO:0055114
TRINITY_DN18265_c0_g1_i1	280	80.1073	1.98147E-15	gi|14028769|gb|AAK52495.1|AF361483_1chymotrypsin inhibitor CI-8A [Bombyx mori]	GO:0005615	AAK52495.1
TRINITY_DN58035_c0_g1_i1	318	132.88	6.53944E-34	gi|209571462|ref|NP_001129364.1|serine protease inhibitor 34 precursor [Bombyx mori]	GO:0005615, GO:0008168, GO:0032259, GO:0003676	ACI24665.1, NP_001129364.1
TRINITY_DN54934_c1_g1_i1	593	191.43	2.09795E-57	gi|669092272|gb|AII01008.1|odorant binding protein [Dendrolimus kikuchii]	GO:0005549
TRINITY_DN54934_c1_g1_i1	593	186.422	1.66539E-55	gi|357627493|gb|EHJ77172.1|odorant binding protein [Danaus plexippus]	GO:0005549
TRINITY_DN57466_c1_g1_i1	612	180.644	1.33408E-52	gi|400079|sp|P15500.2|JHBP_MANSERecName: Full=Juvenile hormone-binding protein; Flags: Precursor	GO:0005576
TRINITY_DN57446_c0_g1_i3	1286	334.339	4.23923E-107	gi|914614936|ref|NP_001299505.1|4-hydroxyphenylpyruvate dioxygenase-like [Papilio xuthus]	GO:0016701, GO:0051213, GO:0003868, GO:0046872, GO:0055114, GO:0009072
TRINITY_DN62124_c4_g2_i3	2941	583.948	0.0	gi|73587488|emb|CAJ27975.1|acyl-CoA delta-9 desaturase [Manduca sexta]	GO:0016491, GO:0016717, GO:0006629, GO:0016021, GO:0055114, GO:0006633
TRINITY_DN62124_c4_g2_i3	2941	576.244	0.0	gi|161407186|gb|ABX71810.1|acyl-CoA-delta9-3a-desaturase [Dendrolimus punctatus]	GO:0016491, GO:0016717, GO:0006629, GO:0016021, GO:0055114, GO:0006633
TRINITY_DN62124_c4_g2_i3	2941	575.859	0.0	gi|112983396|ref|NP_001036971.1|uncharacterized protein LOC692518 [Bombyx mori]	GO:0016491, GO:0016717, GO:0006629, GO:0016021, GO:0055114, GO:0006633	BAD18123.1, AFK13829.1, NP_001036971.1
TRINITY_DN62124_c4_g2_i4	2509	585.104	0.0	gi|73587488|emb|CAJ27975.1|acyl-CoA delta-9 desaturase [Manduca sexta]	GO:0016491, GO:0016717, GO:0006629, GO:0016021, GO:0055114, GO:0006633
TRINITY_DN62124_c4_g2_i4	2509	577.4	0.0	gi|161407186|gb|ABX71810.1|acyl-CoA-delta9-3a-desaturase [Dendrolimus punctatus]	GO:0016491, GO:0016717, GO:0006629, GO:0016021, GO:0055114, GO:0006633
TRINITY_DN62124_c4_g2_i4	2509	576.63	0.0	gi|112983396|ref|NP_001036971.1|uncharacterized protein LOC692518 [Bombyx mori]	GO:0016491, GO:0016717, GO:0006629, GO:0016021, GO:0055114, GO:0006633	BAD18123.1, AFK13829.1, NP_001036971.1
TRINITY_DN62116_c2_g1_i1	236	125.946	7.19975E-33	gi|171740897|gb|ACB54943.1|lipase [Helicoverpa armigera]	GO:0008152, GO:0052689, GO:0005576, GO:0016787
TRINITY_DN62116_c4_g1_i2	1517	524.242	0.0	gi|385655175|gb|AFI64307.1|neutral lipase [Helicoverpa armigera]	GO:0008152, GO:0052689, GO:0005576, GO:0016787
TRINITY_DN62116_c4_g1_i2	1517	509.99	1.98934E-175	gi|385655191|gb|AFI64315.1|neutral lipase [Helicoverpa armigera]	GO:0008152, GO:0052689, GO:0005576, GO:0016787
TRINITY_DN62116_c4_g1_i2	1517	493.812	3.71117E-169	gi|653606839|gb|AIC80931.1|lipase [Antheraea pernyi]	GO:0008152, GO:0052689, GO:0005576, GO:0016787
TRINITY_DN61428_c1_g1_i1	1178	286.189	5.6768E-90	gi|112984192|ref|NP_001037440.1|pyridoxal kinase [Bombyx mori]	GO:0009443, GO:0008478, GO:0016310, GO:0016301	NP_001037440.1, ABE28378.1
TRINITY_DN61428_c1_g1_i1	1178	284.263	3.36167E-89	gi|357613612|gb|EHJ68615.1|pyridoxal kinase [Danaus plexippus]	GO:0009443, GO:0008478, GO:0016310, GO:0016301
TRINITY_DN61774_c2_g1_i1	771	265.774	2.98492E-86	gi|1708891|sp|P50717.1|LYS_HYPCURecName: Full=Lysozyme; AltName: Full=1,4-beta-N-acetylmuramidase; Flags: Precursor	GO:0008152, GO:0003824, GO:0042742, GO:0003796, GO:0016798, GO:0016787, GO:0019835
TRINITY_DN61774_c2_g1_i1	771	256.144	1.57487E-82	gi|219881450|gb|ACL51928.1|lysozyme precursor [Helicoverpa zea]	GO:0008152, GO:0003796
TRINITY_DN61774_c2_g1_i1	771	252.677	4.53075E-81	gi|1708892|sp|P50718.1|LYS_TRINIRecName: Full=Lysozyme; AltName: Full=1,4-beta-N-acetylmuramidase; Flags: Precursor	GO:0008152, GO:0003824, GO:0042742, GO:0016787, GO:0019835, GO:0016798, GO:0003796
TRINITY_DN61774_c2_g1_i2	761	265.774	2.67942E-86	gi|1708891|sp|P50717.1|LYS_HYPCURecName: Full=Lysozyme; AltName: Full=1,4-beta-N-acetylmuramidase; Flags: Precursor	GO:0008152, GO:0003824, GO:0042742, GO:0003796, GO:0016798, GO:0016787, GO:0019835
TRINITY_DN61774_c2_g1_i2	761	256.144	1.41511E-82	gi|219881450|gb|ACL51928.1|lysozyme precursor [Helicoverpa zea]	GO:0008152, GO:0003796
TRINITY_DN61774_c2_g1_i2	761	252.677	4.07285E-81	gi|1708892|sp|P50718.1|LYS_TRINIRecName: Full=Lysozyme; AltName: Full=1,4-beta-N-acetylmuramidase; Flags: Precursor	GO:0008152, GO:0003824, GO:0042742, GO:0016787, GO:0019835, GO:0016798, GO:0003796
TRINITY_DN61774_c2_g1_i4	688	265.774	1.07608E-86	gi|1708891|sp|P50717.1|LYS_HYPCURecName: Full=Lysozyme; AltName: Full=1,4-beta-N-acetylmuramidase; Flags: Precursor	GO:0008152, GO:0003824, GO:0042742, GO:0003796, GO:0016798, GO:0016787, GO:0019835
TRINITY_DN61774_c2_g1_i4	688	256.144	5.72828E-83	gi|219881450|gb|ACL51928.1|lysozyme precursor [Helicoverpa zea]	GO:0008152, GO:0003796
TRINITY_DN61774_c2_g1_i4	688	252.677	1.65411E-81	gi|1708892|sp|P50718.1|LYS_TRINIRecName: Full=Lysozyme; AltName: Full=1,4-beta-N-acetylmuramidase; Flags: Precursor	GO:0008152, GO:0003824, GO:0042742, GO:0016787, GO:0019835, GO:0016798, GO:0003796
TRINITY_DN61751_c2_g1_i3	3113	599.356	0.0	gi|388327914|gb|AFK28500.1|malate dehydrogenase [Helicoverpa armigera]	GO:0016615, GO:0006108, GO:0016616, GO:0030060, GO:0016491, GO:0003824, GO:0006099, GO:0019752, GO:0055114, GO:0005975
TRINITY_DN61751_c2_g1_i3	3113	591.652	0.0	gi|914614511|ref|NP_001299209.1|malate dehydrogenase, cytoplasmic [Papilio xuthus]	GO:0016615, GO:0006108, GO:0016616, GO:0030060, GO:0016491, GO:0003824, GO:0006099, GO:0019752, GO:0055114, GO:0005975
TRINITY_DN61732_c1_g1_i2	3025	902.894	0.0	gi|114240|sp|P14296.1|ARYA_MANSERecName: Full=Arylphorin subunit alpha; Flags: Precursor [Manduca sexta]	GO:0005615, GO:0005576, GO:0045735
TRINITY_DN50217_c0_g1_i1	805	133.265	6.38853E-34	gi|114053219|ref|NP_001040288.1|partner of Y14 and mago [Bombyx mori]	GO:0035145, GO:0005737, GO:0000184, GO:0005634	ABD36374.1, Q2F5J3.1, NP_001040288.1
TRINITY_DN56090_c1_g1_i1	855	356.681	2.13568E-117	gi|385655185|gb|AFI64312.1|acidic lipase [Helicoverpa armigera]	GO:0006629, GO:0016042, GO:0016787, GO:0016788
TRINITY_DN56090_c1_g1_i1	855	343.969	1.58767E-112	gi|512887926|ref|XP_004922003.1|PREDICTED: lipase 1-like [Bombyx mori]	GO:0006629, GO:0016042, GO:0016787, GO:0016788
TRINITY_DN56090_c1_g1_i1	855	341.273	1.87561E-111	gi|326322167|gb|ADZ54058.1|acid digestive lipase [Spodoptera frugiperda]	GO:0016042, GO:0006629, GO:0016787, GO:0016788
TRINITY_DN60361_c0_g1_i1	518	144.436	4.62041E-36	gi|4868145|gb|AAD31183.1|AF126442_1aminopeptidase N 1 [Lymantria dispar]	GO:0008270, GO:0006508, GO:0008237, GO:0004177
TRINITY_DN60361_c0_g1_i1	518	142.124	2.89212E-35	gi|342318665|gb|AEL22855.1|APN3 protein [Sesamia inferens]	GO:0008270, GO:0006508, GO:0008237
TRINITY_DN60361_c0_g1_i1	518	140.969	7.00499E-35	gi|9802380|gb|AAF99701.1|AF276241_1aminopeptidase-N [Epiphyas postvittana]	GO:0008270, GO:0006508, GO:0008237, GO:0004177
TRINITY_DN60361_c0_g1_i1	518	131.724	1.56877E-31	gi|60739179|gb|AAP44966.1|midgut class 3 aminopeptidase N [Spodoptera exigua]	GO:0008270, GO:0006508, GO:0008237, GO:0004177
TRINITY_DN60361_c0_g1_i1	518	131.339	1.64885E-31	gi|51243460|gb|AAT99437.1|aminopeptidase N [Spodoptera exigua]	GO:0008270, GO:0006508, GO:0008237, GO:0004177
TRINITY_DN64306_c4_g1_i4	1487	358.607	1.68284E-113	gi|294846794|gb|ADF43470.1|carboxyl/choline esterase CCE006b [Helicoverpa armigera]	GO:0008152, GO:0016787
TRINITY_DN64306_c4_g1_i4	1487	358.221	3.31532E-113	gi|294846796|gb|ADF43471.1|carboxyl/choline esterase CCE006b [Helicoverpa armigera]	GO:0008152, GO:0016787
TRINITY_DN64306_c4_g1_i4	1487	343.584	2.35077E-107	gi|294846798|gb|ADF43472.1|carboxyl/choline esterase CCE006c [Helicoverpa armigera]	GO:0008152, GO:0016787
TRINITY_DN23356_c0_g1_i1	393	91.6633	2.67711E-19	gi|385655189|gb|AFI64314.1|neutral lipase [Helicoverpa armigera]	GO:0008152, GO:0052689, GO:0005576, GO:0016787
TRINITY_DN58269_c3_g1_i1	700	237.654	5.53043E-73	gi|4090874|gb|AAD09286.1|putative lectin [Hyphantria cunea]	GO:0030246
TRINITY_DN58269_c3_g1_i1	700	190.274	7.39427E-55	gi|208972547|gb|ACI32834.1|C-type lectin 2 [Helicoverpa armigera]	GO:0030246
TRINITY_DN63720_c2_g1_i5	2262	521.931	5.55291E-175	gi|385655187|gb|AFI64313.1|acidic lipase [Helicoverpa armigera]	GO:0006629, GO:0016042, GO:0016787, GO:0016788
TRINITY_DN63720_c2_g1_i7	2262	521.931	5.55291E-175	gi|385655187|gb|AFI64313.1|acidic lipase [Helicoverpa armigera]	GO:0006629, GO:0016042, GO:0016787, GO:0016788
TRINITY_DN55054_c0_g1_i1	1570	401.749	1.84095E-126	gi|357611248|gb|EHJ67387.1|hypothetical protein KGM_01563 [Danaus plexippus]	GO:0004185, GO:0006508
TRINITY_DN58751_c1_g1_i1	1521	667.537	0.0	gi|512934451|ref|XP_004933036.1|PREDICTED: myrosinase 1-like [Bombyx mori]	GO:0004553, GO:0005975
TRINITY_DN58751_c1_g1_i1	1521	664.455	0.0	gi|2970687|gb|AAC06038.1|beta-glucosidase precursor [Spodoptera frugiperda]	GO:0004553, GO:0005975
TRINITY_DN60656_c3_g3_i1	1571	478.019	1.02259E-161	gi|114051239|ref|NP_001040113.1|cystathionine gamma-lyase [Bombyx mori]	GO:0008152, GO:0030170, GO:0003824, GO:0016829
TRINITY_DN60656_c3_g3_i4	1569	460.685	5.80387E-155	gi|114051239|ref|NP_001040113.1|cystathionine gamma-lyase [Bombyx mori]	GO:0008152, GO:0030170, GO:0003824, GO:0016829
TRINITY_DN60656_c3_g3_i11	1632	462.611	2.00163E-155	gi|114051239|ref|NP_001040113.1|cystathionine gamma-lyase [Bombyx mori]	GO:0008152, GO:0030170, GO:0003824, GO:0016829
TRINITY_DN60656_c3_g3_i14	1551	476.093	5.36808E-161	gi|114051239|ref|NP_001040113.1|cystathionine gamma-lyase [Bombyx mori]	GO:0008152, GO:0030170, GO:0003824, GO:0016829
TRINITY_DN60679_c7_g1_i1	958	414.461	2.11833E-139	gi|770075663|ref|NP_001292418.1|adenosylhomocysteinase [Plutella xylostella]	GO:0006730, GO:0004013, GO:0016787
TRINITY_DN60679_c7_g1_i1	958	413.69	4.20197E-139	gi|357605214|gb|EHJ64517.1|S-adenosyl-L-homocysteine hydrolase [Danaus plexippus]	GO:0006730, GO:0004013, GO:0016787
TRINITY_DN60679_c7_g1_i1	958	410.994	5.17659E-138	gi|914614622|ref|NP_001299042.1|adenosylhomocysteinase [Papilio xuthus]	GO:0006730, GO:0004013, GO:0016787
TRINITY_DN39088_c0_g1_i1	820	399.053	1.73778E-135	gi|385655181|gb|AFI64310.1|neutral lipase [Helicoverpa armigera]	GO:0008152, GO:0052689, GO:0005576, GO:0016787
TRINITY_DN39088_c0_g1_i1	820	385.956	2.44526E-130	gi|385655189|gb|AFI64314.1|neutral lipase [Helicoverpa armigera]	GO:0008152, GO:0052689, GO:0005576, GO:0016787
TRINITY_DN64779_c1_g2_i2	1145	139.813	2.43216E-33	gi|34392593|dbj|BAC82630.1|growth blocking peptide binding protein [Mythimna separata]	GO:0005576
TRINITY_DN64779_c1_g3_i1	1538	394.045	1.78815E-128	gi|34392593|dbj|BAC82630.1|growth blocking peptide binding protein [Mythimna separata]	GO:0005576
TRINITY_DN64779_c1_g3_i2	1577	394.045	2.73276E-128	gi|34392593|dbj|BAC82630.1|growth blocking peptide binding protein [Mythimna separata]	GO:0005576
TRINITY_DN50133_c0_g1_i1	369	105.531	1.02582E-23	gi|712045611|gb|AIW64945.1|cytochrome c oxidase subunit I (mitochondrion) [Cyana sp. MT-2014]	GO:0004129, GO:0006119, GO:0005506, GO:0005739, GO:0016491, GO:0046872, GO:0016020, GO:0016021, GO:0070469, GO:0055114, GO:0009060, GO:0009055, GO:0020037, GO:1902600, GO:0005743
TRINITY_DN50133_c0_g1_i1	369	105.145	1.50474E-23	gi|529217462|ref|YP_008379165.1|cytochrome c oxidase subunit I (mitochondrion) [Rondotia menciana]	GO:0004129, GO:0005506, GO:0006119, GO:0016491, GO:0046872, GO:0005739, GO:0016020, GO:0016021, GO:0055114, GO:0070469, GO:0009060, GO:0009055, GO:0020037, GO:1902600, GO:0005743
TRINITY_DN50133_c0_g1_i1	369	92.4337	1.78096E-21	gi|148887213|emb|CAK55115.1|cytochrome oxidase subunit I [Chiasmia aestimaria]	GO:0004129, GO:0006119, GO:0005506, GO:0005739, GO:0046872, GO:0016491, GO:0016020, GO:0016021, GO:0070469, GO:0055114, GO:0009060, GO:0009055, GO:0020037, GO:1902600, GO:0005743
TRINITY_DN50133_c0_g1_i1	369	91.6633	3.38478E-21	gi|148887211|emb|CAK55114.1|cytochrome oxidase subunit I [Chiasmia syriacaria]	GO:0004129, GO:0006119, GO:0005506, GO:0016491, GO:0005739, GO:0046872, GO:0016020, GO:0016021, GO:0070469, GO:0055114, GO:0009060, GO:0009055, GO:0020037, GO:1902600, GO:0005743
TRINITY_DN50133_c0_g1_i1	369	91.2781	7.32105E-21	gi|17066272|emb|CAD12501.1|cytochrome oxidase subunit I [Cerace diehli]	GO:0004129, GO:0005506, GO:0006119, GO:0046872, GO:0016491, GO:0005739, GO:0016020, GO:0016021, GO:0070469, GO:0055114, GO:0009060, GO:0009055, GO:0020037, GO:1902600, GO:0005743
TRINITY_DN51658_c0_g1_i2	1287	422.55	3.80299E-142	gi|444301223|gb|AGD98721.1|delta9-desaturase [Bicyclus anynana]	GO:0016491, GO:0016717, GO:0006629, GO:0016021, GO:0055114, GO:0006633
TRINITY_DN51658_c0_g1_i2	1287	419.468	7.61742E-141	gi|15278213|gb|AAK94070.1|AF402775_1acyl-CoA delta-9 desaturase [Epiphyas postvittana]	GO:0016491, GO:0016717, GO:0006629, GO:0016021, GO:0055114, GO:0006633
TRINITY_DN51658_c0_g1_i2	1287	417.157	7.96584E-140	gi|33335915|gb|AAQ12889.1|Z9-desaturase SFWG4A [Choristoneura parallela]	GO:0016491, GO:0016717, GO:0006629, GO:0016021, GO:0055114, GO:0006633
TRINITY_DN51658_c0_g1_i2	1287	417.157	8.31971E-140	gi|354620209|gb|AER29863.1|acyl-CoA Z9 desaturase [Ctenopseustis herana]	GO:0016491, GO:0016717, GO:0006629, GO:0016021, GO:0055114, GO:0006633
TRINITY_DN51658_c0_g1_i2	1287	416.001	2.09524E-139	gi|354620213|gb|AER29865.1|acyl-CoA Z9 desaturase [Planotortrix excessana]	GO:0016491, GO:0016717, GO:0006629, GO:0016021, GO:0055114, GO:0006633
TRINITY_DN13483_c0_g1_i1	462	94.3597	7.6513E-20	gi|56418417|gb|AAV91016.1|hemolymph proteinase 18 [Manduca sexta]	GO:0008233, GO:0006508, GO:0004252, GO:0008236, GO:0016787
TRINITY_DN57739_c2_g1_i1	970	311.227	6.26642E-98	gi|363896092|gb|AEW43130.1|UDP-glycosyltransferase UGT40R1 [Helicoverpa armigera]	GO:0008152, GO:0016758, GO:0016740
TRINITY_DN57739_c2_g1_i1	970	283.108	6.27756E-87	gi|630439989|gb|AHY99687.1|UDP-glycosyltransferase 40R2 [Spodoptera littoralis]	GO:0008152, GO:0016757, GO:0016758, GO:0016740
TRINITY_DN57739_c2_g1_i1	970	273.478	2.54022E-83	gi|363896174|gb|AEW43171.1|UDP-glycosyltransferase UGT40K1 [Bombyx mori]	GO:0008152, GO:0016757, GO:0016758, GO:0016740
TRINITY_DN57739_c2_g1_i1	970	273.092	3.21174E-83	gi|306518648|ref|NP_001182386.1|UDP-glucosyltransferase precursor [Bombyx mori]	GO:0008152, GO:0016757, GO:0016758, GO:0016740
TRINITY_DN61184_c2_g1_i3	1136	272.322	5.64161E-85	gi|148596806|dbj|BAF63630.1|juvenile hormone acid methyltransferase [Helicoverpa armigera]	GO:0008168, GO:0016740, GO:0032259
TRINITY_DN61184_c2_g1_i3	1136	259.225	2.85955E-80	gi|282721220|gb|ADA83703.1|juvenile hormone acid methyltransferase [Helicoverpa armigera]	GO:0016740, GO:0008168, GO:0032259
TRINITY_DN61184_c2_g1_i3	1136	254.603	2.62648E-78	gi|148596804|dbj|BAF63629.1|juvenile hormone acid methyltransferase [Spodoptera litura]	GO:0008168, GO:0016740, GO:0032259
TRINITY_DN61184_c2_g1_i9	671	105.916	1.67878E-23	gi|148596806|dbj|BAF63630.1|juvenile hormone acid methyltransferase [Helicoverpa armigera]	GO:0008168, GO:0016740, GO:0032259
TRINITY_DN61184_c2_g1_i9	671	103.99	7.93389E-23	gi|282721220|gb|ADA83703.1|juvenile hormone acid methyltransferase [Helicoverpa armigera]	GO:0016740, GO:0008168, GO:0032259
TRINITY_DN61184_c2_g1_i9	671	96.6709	3.02073E-20	gi|148596804|dbj|BAF63629.1|juvenile hormone acid methyltransferase [Spodoptera litura]	GO:0008168, GO:0016740, GO:0032259
TRINITY_DN61184_c2_g1_i10	1228	208.764	3.42746E-65	gi|148596806|dbj|BAF63630.1|juvenile hormone acid methyltransferase [Helicoverpa armigera]	GO:0008168, GO:0016740, GO:0032259
TRINITY_DN61184_c2_g1_i10	1228	197.593	2.33538E-61	gi|282721220|gb|ADA83703.1|juvenile hormone acid methyltransferase [Helicoverpa armigera]	GO:0016740, GO:0008168, GO:0032259
TRINITY_DN61184_c2_g1_i10	1228	208.764	1.23581E-60	gi|148596804|dbj|BAF63629.1|juvenile hormone acid methyltransferase [Spodoptera litura]	GO:0008168, GO:0016740, GO:0032259
TRINITY_DN61149_c1_g1_i2	2295	1122.46	0.0	gi|82880634|gb|ABB92834.1|prophenoloxidase subunit 1 [Spodoptera frugiperda]	GO:0008152, GO:0016491, GO:0046872, GO:0055114
TRINITY_DN61149_c1_g1_i2	2295	1103.58	0.0	gi|159141810|gb|ABH10016.2|prophenoloxidase-1 [Heliothis virescens]	GO:0008152, GO:0046872, GO:0016491, GO:0055114
TRINITY_DN61149_c1_g1_i2	2295	1095.11	0.0	gi|443609453|dbj|BAM76811.1|prophenoloxidase 1 [Mythimna separata]	GO:0008152, GO:0046872, GO:0016491, GO:0055114
TRINITY_DN61149_c1_g1_i2	2295	1070.84	0.0	gi|112983667|ref|NP_001037335.1|phenoloxidase subunit 1 precursor [Bombyx mori]	GO:0004503, GO:0008152, GO:0042438, GO:0016491, GO:0046872, GO:0006583, GO:0055114, GO:0004497, GO:0005576, GO:0006952	BAA08368.1, NP_001037335.1, Q27451.2
TRINITY_DN61163_c0_g1_i1	837	276.174	3.97036E-88	gi|327420454|gb|AEA76303.1|aminopeptidase 9A [Mamestra configurata]	GO:0008270, GO:0006508, GO:0008237, GO:0004177
TRINITY_DN61667_c1_g1_i2	2147	400.208	6.97492E-130	gi|512927634|ref|XP_004931383.1|PREDICTED: UDP-glucuronic acid decarboxylase 4-like [Bombyx mori]	GO:0008152, GO:0050662, GO:0003824
TRINITY_DN61667_c1_g1_i2	2147	392.889	5.74235E-127	gi|357617444|gb|EHJ70795.1|NAD-dependent epimerase/dehydratase [Danaus plexippus]	GO:0008152, GO:0050662, GO:0003824
TRINITY_DN61667_c1_g1_i2	2147	379.407	1.17828E-121	gi|512897961|ref|XP_004924281.1|PREDICTED: UDP-glucuronic acid decarboxylase 6-like [Bombyx mori]	GO:0008152, GO:0050662, GO:0003824
TRINITY_DN61648_c1_g1_i1	3394	1076.23	0.0	gi|729863|sp|Q06342.1|BJSB1_TRINIRecName: Full=Basic juvenile hormone-suppressible protein 1; Short=BJHSP1; Flags: Precursor [Trichoplusia ni]	GO:0045735
TRINITY_DN61648_c1_g1_i2	1589	672.544	0.0	gi|729863|sp|Q06342.1|BJSB1_TRINIRecName: Full=Basic juvenile hormone-suppressible protein 1; Short=BJHSP1; Flags: Precursor [Trichoplusia ni]	GO:0045735
TRINITY_DN61648_c1_g2_i2	1161	60.077	4.542E-13	gi|298204337|gb|ADI61817.1|endonuclease-reverse transcriptase [Bombyx mori]	GO:0090305, GO:0003964, GO:0004519, GO:0006278
TRINITY_DN61648_c1_g2_i2	1161	50.8322	5.77127E-12	gi|357626536|gb|EHJ76592.1|endonuclease-reverse transcriptase [Danaus plexippus]	GO:0090305, GO:0003964, GO:0004519, GO:0006278
TRINITY_DN61648_c1_g2_i2	1161	51.2174	7.24488E-12	gi|298204365|gb|ADI61831.1|endonuclease-reverse transcriptase [Bombyx mori]	GO:0090305, GO:0003964, GO:0004519, GO:0006278
TRINITY_DN61648_c1_g1_i3	412	86.6557	1.55466E-16	gi|729863|sp|Q06342.1|BJSB1_TRINIRecName: Full=Basic juvenile hormone-suppressible protein 1; Short=BJHSP1; Flags: Precursor [Trichoplusia ni]	GO:0045735
TRINITY_DN63529_c4_g6_i3	1949	711.835	0.0	gi|2970687|gb|AAC06038.1|beta-glucosidase precursor [Spodoptera frugiperda]	GO:0004553, GO:0005975
TRINITY_DN63529_c4_g6_i4	211	90.5077	3.69532E-19	gi|2970687|gb|AAC06038.1|beta-glucosidase precursor [Spodoptera frugiperda]	GO:0004553, GO:0005975
TRINITY_DN63529_c4_g6_i4	211	89.7373	4.89318E-19	gi|364023583|gb|AEW46866.1|seminal fluid protein CSSFP016 [Chilo suppressalis]	GO:0004553, GO:0005975
TRINITY_DN63590_c3_g1_i8	2189	445.277	1.51471E-143	gi|357622094|gb|EHJ73695.1|amidophosphoribosyltransferase [Danaus plexippus]	GO:0008152, GO:0016757, GO:0046872, GO:0006164, GO:0009113, GO:0004044, GO:0009116, GO:0016740, GO:0006189, GO:0051536
TRINITY_DN63560_c0_g2_i6	1317	453.366	3.48491E-146	gi|112820264|gb|ABH07377.2|aminopeptidase [Achaea janata]	GO:0008270, GO:0006508, GO:0008237, GO:0004177
TRINITY_DN63560_c0_g2_i6	1317	444.506	7.80277E-143	gi|7158842|gb|AAF37559.1|AF217249_1aminopeptidase 2 [Helicoverpa punctigera]	GO:0008270, GO:0007165, GO:0006508, GO:0008237, GO:0004177
TRINITY_DN63560_c0_g2_i6	1317	444.506	1.01578E-142	gi|21218376|gb|AAM44056.1|AF511038_1midgut aminopeptidase N4 [Helicoverpa armigera]	GO:0008270, GO:0006508, GO:0008237, GO:0004177
TRINITY_DN63560_c0_g2_i6	1317	442.195	7.36765E-142	gi|30961819|gb|AAP37950.1|midgut aminopeptidase N4 [Helicoverpa armigera]	GO:0008270, GO:0006508, GO:0008237, GO:0004177
TRINITY_DN63560_c0_g2_i6	1317	441.81	8.92465E-142	gi|22725694|gb|AAN04899.1|aminopeptidase N [Helicoverpa armigera]	GO:0008270, GO:0006508, GO:0008237, GO:0004177, GO:0016787
TRINITY_DN63596_c0_g1_i2	413	173.711	6.61726E-49	gi|34392593|dbj|BAC82630.1|growth blocking peptide binding protein [Mythimna separata]	GO:0005576
TRINITY_DN63596_c0_g1_i2	413	147.517	4.09791E-40	gi|829569743|ref|NP_001296522.1|microvitellogenin-like [Bombyx mori]	GO:0005576
TRINITY_DN63596_c0_g1_i2	413	145.206	9.19814E-40	gi|829569735|ref|NP_001296471.1|microvitellogenin-like [Bombyx mori]	GO:0005576
TRINITY_DN63596_c0_g1_i2	413	148.288	3.0916E-39	gi|525342911|ref|NP_001266303.1|low molecular mass 30 kDa lipoprotein 19G1-like [Bombyx mori]	GO:0005576
TRINITY_DN63596_c0_g1_i4	516	183.341	5.35398E-52	gi|34392593|dbj|BAC82630.1|growth blocking peptide binding protein [Mythimna separata]	GO:0005576
TRINITY_DN63596_c0_g1_i4	516	161.384	4.87E-45	gi|829569743|ref|NP_001296522.1|microvitellogenin-like [Bombyx mori]	GO:0005576
TRINITY_DN63596_c0_g1_i4	516	160.999	1.27619E-44	gi|379046528|gb|AFC87825.1|30K protein 27 [Bombyx mori]	GO:0005576
TRINITY_DN63596_c0_g1_i4	516	157.918	3.30179E-44	gi|829569735|ref|NP_001296471.1|microvitellogenin-like [Bombyx mori]	GO:0005576
TRINITY_DN63596_c1_g3_i1	235	104.375	2.70738E-26	gi|341579602|gb|AEK81530.1|growth blocking peptide binding protein [Spodoptera exigua]	GO:0005576
TRINITY_DN63596_c1_g3_i1	235	104.375	2.16417E-24	gi|34392593|dbj|BAC82630.1|growth blocking peptide binding protein [Mythimna separata]	GO:0005576
TRINITY_DN63596_c1_g3_i1	235	80.8777	2.19047E-16	gi|829569735|ref|NP_001296471.1|microvitellogenin-like [Bombyx mori]	GO:0005576
TRINITY_DN63596_c1_g3_i1	235	80.4925	1.18358E-15	gi|525342911|ref|NP_001266303.1|low molecular mass 30 kDa lipoprotein 19G1-like [Bombyx mori]	GO:0005576
TRINITY_DN63596_c1_g3_i2	952	229.18	2.10197E-67	gi|34392593|dbj|BAC82630.1|growth blocking peptide binding protein [Mythimna separata]	GO:0005576
TRINITY_DN63596_c1_g3_i2	952	184.111	1.21972E-51	gi|829569743|ref|NP_001296522.1|microvitellogenin-like [Bombyx mori]	GO:0005576
TRINITY_DN63596_c1_g3_i2	952	180.259	8.03681E-51	gi|829569735|ref|NP_001296471.1|microvitellogenin-like [Bombyx mori]	GO:0005576
TRINITY_DN63596_c1_g3_i2	952	181.415	2.30196E-50	gi|379046528|gb|AFC87825.1|30K protein 27 [Bombyx mori]	GO:0005576
TRINITY_DN63596_c1_g3_i3	441	176.022	1.36803E-49	gi|34392593|dbj|BAC82630.1|growth blocking peptide binding protein [Mythimna separata]	GO:0005576
TRINITY_DN63596_c1_g3_i3	441	151.369	5.30707E-42	gi|829569735|ref|NP_001296471.1|microvitellogenin-like [Bombyx mori]	GO:0005576
TRINITY_DN63596_c1_g3_i3	441	151.369	1.50895E-41	gi|829569743|ref|NP_001296522.1|microvitellogenin-like [Bombyx mori]	GO:0005576
TRINITY_DN63596_c1_g3_i3	441	154.066	3.03709E-41	gi|525342911|ref|NP_001266303.1|low molecular mass 30 kDa lipoprotein 19G1-like [Bombyx mori]	GO:0005576
TRINITY_DN58477_c0_g1_i1	468	137.117	3.04275E-36	gi|2463060|emb|CAA72950.1|trypsin-like protease [Helicoverpa armigera]	GO:0008233, GO:0006508, GO:0008236, GO:0004252, GO:0016787
TRINITY_DN58477_c0_g1_i1	468	136.732	3.8432E-36	gi|2463056|emb|CAA72948.1|trypsin-like protease [Helicoverpa armigera]	GO:0008233, GO:0006508, GO:0004252, GO:0008236, GO:0016787
TRINITY_DN58477_c0_g1_i1	468	135.961	9.47183E-36	gi|402235792|gb|AFQ37932.1|trypsinogen [Helicoverpa punctigera]	GO:0008233, GO:0006508, GO:0004252, GO:0008236, GO:0016787
TRINITY_DN58477_c0_g1_i1	468	134.806	2.64978E-35	gi|151199970|gb|ABR88242.1|trypsin T2a [Heliothis virescens]	GO:0008233, GO:0006508, GO:0008236, GO:0004252, GO:0016787
TRINITY_DN58477_c0_g1_i1	468	134.42	3.22616E-35	gi|397910046|gb|AFO68323.1|trypsin [Heliothis virescens]	GO:0008233, GO:0006508, GO:0004252, GO:0008236, GO:0016787
TRINITY_DN58477_c1_g1_i1	1593	251.136	2.69453E-75	gi|15072548|gb|AAK81696.1|trypsin-like protein [Galleria mellonella]	GO:0008233, GO:0006508, GO:0004252, GO:0008236, GO:0016787
TRINITY_DN58477_c1_g1_i1	1593	249.21	1.27095E-74	gi|532085|gb|AAA84423.1|trypsin [Choristoneura fumiferana]	GO:0008233, GO:0006508, GO:0008236, GO:0004252, GO:0016787
TRINITY_DN58477_c1_g1_i1	1593	248.825	2.04996E-74	gi|464962|sp|P35042.1|TRYP_CHOFURecName: Full=Trypsin CFT-1; Flags: Precursor	GO:0005615, GO:0008233, GO:0006508, GO:0004252, GO:0008236, GO:0005576, GO:0016787
TRINITY_DN58477_c1_g1_i1	1593	248.054	3.68007E-74	gi|151199970|gb|ABR88242.1|trypsin T2a [Heliothis virescens]	GO:0008233, GO:0006508, GO:0008236, GO:0004252, GO:0016787
TRINITY_DN58477_c1_g1_i1	1593	244.588	8.98684E-73	gi|402235796|gb|AFQ37934.1|trypsinogen, partial [Helicoverpa punctigera]	GO:0008233, GO:0006508, GO:0004252, GO:0008236, GO:0016787
TRINITY_DN58430_c1_g1_i2	1323	587.03	0.0	gi|512902901|ref|XP_004925488.1|PREDICTED: aminoacylase-1-like isoform X2 [Bombyx mori]	GO:0008152, GO:0005737, GO:0046872, GO:0006508, GO:0006520, GO:0008237, GO:0004046, GO:0016787
TRINITY_DN56440_c0_g1_i1	502	97.0561	5.02293E-20	gi|357628342|gb|EHJ77710.1|hypothetical protein KGM_10038 [Danaus plexippus]	GO:0008152, GO:0016787
TRINITY_DN56440_c0_g1_i1	502	95.5153	1.55432E-19	gi|512885950|ref|XP_004921681.1|PREDICTED: juvenile hormone esterase-like [Bombyx mori]	GO:0008152, GO:0016787
TRINITY_DN56486_c1_g1_i1	1135	97.0561	2.28087E-20	gi|290560924|ref|NP_001166688.1|cuticular protein RR-2 motif 72 [Bombyx mori]	GO:0042302	NP_001166688.1, FAA00575.1
TRINITY_DN61972_c0_g2_i1	2191	807.749	0.0	gi|114051325|ref|NP_001040376.1|phosphoribosylaminoimidazole carboxylase, phosphoribosylaminoimidazole succinocarboxamide synthetase [Bombyx mori]	GO:0006164, GO:0004639, GO:0006189, GO:0005524	NP_001040376.1, ABF51275.1
TRINITY_DN61972_c0_g2_i1	2191	801.201	0.0	gi|357622095|gb|EHJ73696.1|phosphoribosylaminoimidazole carboxylase, phosphoribosylaminoimidazole succinocarboxamide synthetase [Danaus plexippus]	GO:0006164, GO:0004639, GO:0006189, GO:0005524

[truncated: 19 more sheets: Table T11S, Table T12S, Table T13S, T14S No.Moults, T15S Larval_Age, T16S Pupa_Weight, T17S Pupa_Age, T18S Forewing Total Area, T19S Hindwing Total Area, T20S Body Total Area, T21S Forewing Black Ratio, T22S Hindwing Black Ratio, T23S Body Black Ratio, T24S Take-off, T25S Heating Rate, T26S Final Moth Temp, T27S Resting Metabolism, T28S Recovery Rate, T29S Flight Performance (Rank)]
